# Supplementary material for: Prediction of sea ice area based on the CEEMDAN-SO-BiLSTM model
Source: PeerJ. 2023 Jul 19;11:e15748. doi: 10.7717/peerj.15748 (PMC10362850; doi:10.7717/peerj.15748)
Supplement: Supplemental Information 1 [file peerj-11-15748-s001.m]

clear                 
clc                  

%%  data import
result = xlsread('Ceemdan decomposition results.xlsx');

%%  Parameter setting
num_samples = length(result);  % number of samples 
kim = 30;                      % time lag
zim =  1;                      % Step length

%%  Dataset partitioning
for i = 1: num_samples - kim - zim + 1
    res(i, :) = [reshape(result(i: i + kim - 1), 1, kim), result(i + kim + zim - 1)];
end

outdim = 1;                                  % The last column is output
num_size = 0.7;                              % The proportion of training set to dataset
num_train_s = round(num_size * num_samples); % Number of training set samples
f_ = size(res, 2) - outdim;                  % Input feature dimension

%%  Divide dataset into the training set and test set
P_train = res(1: num_train_s, 1: f_)';
T_train = res(1: num_train_s, f_ + 1: end)';
M = size(P_train, 2);

P_test = res(num_train_s + 1: end, 1: f_)';
T_test = res(num_train_s + 1: end, f_ + 1: end)';
N = size(P_test, 2);

%% data normalization
[p_train, ps_input] = mapminmax(P_train, 0, 1);
p_test = mapminmax('apply', P_test, ps_input);

[t_train, ps_output] = mapminmax(T_train, 0, 1);
t_test = mapminmax('apply', T_test, ps_output);

%%  format conversion
for i = 1 : M 
    vp_train{i, 1} = p_train(:, i);
    vt_train{i, 1} = t_train(:, i);
end

for i = 1 : N 
    vp_test{i, 1} = p_test(:, i);
    vt_test{i, 1} = t_test(:, i);
end

%%  Create an optimization function 
ObjFcn = @CostFunction;

%%  Optimize algorithm parameter settings
SearchAgents_no = 25;                   % population size
Max_iteration = 20;                    % Maximum number of iterations
dim = 3;                               % Optimize the number of parameters
lb = [1e-4, 5, 1e-6];                 % Lower bound of parameter value
ub = [1e-2, 50, 1e-1];                 % Upper bound of parameter value

fobj = @CostFunction;

[Best_pos,Best_score,curve]=SO(SearchAgents_no,Max_iteration,lb,ub,dim,fobj);

%%  the optimal parameter
InitialLearnRate = Best_pos(1, 1); % Optimal initial learning rate
NumOfUnits =Best_pos(1, 2) % hidden layer node
L2Regularization = Best_pos(1, 3)% Optimal L2 regularization coefficient

%%  Create a network
layers = [ ...
    sequenceInputLayer(f_)              % input layer
    
    bilstmLayer(NumOfUnits)             % BILSTM layer
    reluLayer                           % Relu activation layer
     
    fullyConnectedLayer(outdim)         % regression layer
    regressionLayer];

%  hyper parameters setting
options = trainingOptions('adam', ...                 % Adam
    'MaxEpochs', 600, ...                            % Maximum training times
    'GradientThreshold', 1, ...                       % gradient threshold
    'InitialLearnRate', InitialLearnRate, ...         % initial learning rate
    'LearnRateSchedule', 'piecewise', ...             % Learning rate adjustment
    'LearnRateDropPeriod', 850, ...                
    'LearnRateDropFactor',0.2, ...                    % Learning Rate Adjustment Factor
    'L2Regularization', L2Regularization, ...         % regularization parameter
    'ExecutionEnvironment', 'cpu',...            
    'Verbose', 0, ...                               
    'Plots', 'none');              

%%  training
net = trainNetwork(vp_train, vt_train, layers, options);

%%  forecasting
t_sim1 = predict(net, vp_train); 
t_sim2 = predict(net, vp_test); 

%%  Data anti-normalization
T_sim1 = mapminmax('reverse', t_sim1, ps_output);
T_sim2 = mapminmax('reverse', t_sim2, ps_output);

%% format conversion
T_sim1 = cell2mat(T_sim1);
T_sim2 = cell2mat(T_sim2);

%%  RMSE
error1 = sqrt(sum((T_sim1' - T_train).^2) ./ M);
error2 = sqrt(sum((T_sim2' - T_test ).^2) ./ N);

%%  plotting
figure
plot(1: M, T_train, 'r-*', 1: M, T_sim1, 'b-o', 'LineWidth', 1)
legend('true value ', ' predicted value ')
xlabel('Prediction sample')
ylabel('Predicted results ')
string = {'Comparison of training set prediction results'; ['RMSE=' num2str(error1)]};
title(string)
xlim([1, M])
grid

figure
plot(1: N, T_test, 'r-*', 1: N, T_sim2, 'b-o', 'LineWidth', 1)
legend('true value ', ' predicted value ')
xlabel('Prediction sample')
ylabel('Predicted results ')
string = {'Comparison of training set prediction results'; ['RMSE=' num2str(error2)]};
title(string)
xlim([1, N])
grid

%  R2
R1 = 1 - norm(T_train - T_sim1')^2 / norm(T_train - mean(T_train))^2;
R2 = 1 - norm(T_test -  T_sim2')^2 / norm(T_test -  mean(T_test ))^2;

disp(['The R2 of the training set data is：', num2str(R1)])
disp(['The R2 of the testing set data is：', num2str(R2)])

%  MAE
mae1 = sum(abs(T_sim1' - T_train)) ./ M ;
mae2 = sum(abs(T_sim2' - T_test )) ./ N ;

disp(['The MAE of the training set data is：', num2str(mae1)])
disp(['The MAE of the testing set data is：', num2str(mae2)])
