# Supplementary material for: Prediction of sea ice area based on the CEEMDAN-SO-BiLSTM model
Source: PeerJ. 2023 Jul 19;11:e15748. doi: 10.7717/peerj.15748 (PMC10362850; doi:10.7717/peerj.15748)
Supplement: Supplemental Information 2 [file peerj-11-15748-s002.csv]

MASIE NSIDC/NIC Sea Ice Product G02186 - Daily Ice Extent by Region in Square Kilometers
yyyyddd	(0) Northern_Hemisphere	(1) Beaufort_Sea	(2) Chukchi_Sea	(3) East_Siberian_Sea	(4) Laptev_Sea	(5) Kara_Sea	(6) Barents_Sea	(7) Greenland_Sea	(8) Baffin_Bay_Gulf_of_St._Lawrence	(9) Canadian_Archipelago	(10) Hudson_Bay	(11) Central_Arctic	(12) Bering_Sea	(13) Baltic_Sea	(14) Sea_of_Okhotsk	(15) Yellow_Sea	(16) Cook_Inlet
2006001	13034723.95	1069710.81	966006.16	1087102.72	897773.37	901663.34	432629.77	550158.41	831365.98	852715.31	1260715.19	3225371.74	639590.07	11408.53	287369.54	12152.54	6420.96	1303.47
2006002	13034723.95	1069710.81	966006.16	1087102.72	897773.37	901663.34	432629.77	550158.41	831365.98	852715.31	1260715.19	3225371.74	639590.07	11408.53	287369.54	12152.54	6420.96	1303.47
2006003	13170663.24	1069710.81	966006.16	1087102.72	897773.37	901663.34	432629.77	595342.42	855907.47	852715.31	1260779	3240507.71	666030.4	11408.53	311943.21	12152.54	6420.96	1317.07
2006004	13409715.53	1069710.81	966006.16	1087102.72	897773.37	906439.04	458823.88	605747.86	980253.85	852715.31	1260779	3240326.47	683780.08	11408.53	372868.02	6989.96	6420.96	1340.97
2006005	13416779.12	1069710.81	966006.16	1087102.72	897773.37	908697.29	474574.82	600826.71	970631.09	852715.31	1260779	3240326.47	683795.38	21311.46	363515.34	8240.73	8202.95	1341.68
2006006	13465566.44	1069710.81	966006.16	1087102.72	897773.37	909717.79	474574.82	595938.39	992651.97	852715.31	1260779	3240326.47	685430.49	21327.46	385908.77	14830.45	8202.95	1346.56
2006007	13510769.37	1069710.81	966006.16	1087102.72	897773.37	927602.17	474574.82	588978	1000360.27	852715.31	1260779	3240326.47	690278.54	21327.46	407631.37	14830.45	8202.95	1351.08
2006008	13536736.84	1069710.81	966006.16	1087102.72	897773.37	927602.17	474574.82	590029.18	1005790.38	852715.31	1260779	3240326.47	692832.54	21327.46	424563.54	14830.45	8202.95	1353.67
2006009	13536887.64	1069710.81	966006.16	1087102.72	897773.37	927602.17	474574.82	590029.18	1005790.38	852715.31	1260779	3240326.47	692832.54	21478.25	424563.54	14830.45	8202.95	1353.69
2006010	13505426.35	1069710.81	966006.16	1087102.72	897773.37	933999.29	448185.27	588279.64	1016857.87	852715.31	1260779	3217380.82	705348.17	21493.81	414191.19	14830.45	8202.95	1350.54
2006011	13493030.93	1069710.81	966006.16	1087102.72	897773.37	933999.29	448185.27	588279.64	1013091.28	852715.31	1260779	3217380.82	696719.33	21493.81	414191.19	14830.45	8202.95	1349.3
2006012	13493030.93	1069710.81	966006.16	1087102.72	897773.37	933999.29	448185.27	588279.64	1013091.28	852715.31	1260779	3217380.82	696719.33	21493.81	414191.19	14830.45	8202.95	1349.3
2006013	13513349.8	1069710.81	966006.16	1087102.72	897773.37	933999.29	448185.27	588279.64	1019119.02	852715.31	1260779	3217380.82	701161.76	21493.81	424039.9	14830.45	8202.95	1351.33
2006014	13446924.78	1069710.81	966006.16	1087102.72	897773.37	926209.8	362768.82	588279.64	1019119.02	852715.31	1260779	3217380.82	716981.95	21343.02	435151.41	14830.45	8202.95	1344.69
2006015	13308863.85	1069710.81	966006.16	1087102.72	897773.37	911688.79	331107.77	531437.67	1001871.73	852715.31	1260779	3176716.16	734972.09	21343.02	440036.32	14830.45	8202.95	1330.89
2006016	13308863.85	1069710.81	966006.16	1087102.72	897773.37	911688.79	331107.77	531437.67	1001871.73	852715.31	1260779	3176716.16	734972.09	21343.02	440036.32	14830.45	8202.95	1330.89
2006017	13308863.85	1069710.81	966006.16	1087102.72	897773.37	911688.79	331107.77	531437.67	1001871.73	852715.31	1260779	3176716.16	734972.09	21343.02	440036.32	14830.45	8202.95	1330.89
2006018	13414238.85	1069710.81	966006.16	1087102.72	897773.37	914018.57	340934.92	570698.6	1035804.97	852715.31	1260779	3176716.16	768298.66	21343.02	425690.22	14830.45	8941.25	1341.42
2006019	13437394.9	1069710.81	966006.16	1087102.72	897773.37	914018.57	340934.92	576231	1055541.81	852715.31	1260779	3176716.16	758139.56	21343.02	427817.58	14830.45	8941.25	1343.74
2006020	13430368.56	1069710.81	966006.16	1087102.72	897773.37	914018.57	340934.92	576231	1055541.81	852715.31	1260779	3176716.16	758139.56	21343.02	427817.58	7804.11	8941.25	1343.04
2006021	13533704.79	1069710.81	966006.16	1087102.72	897773.37	914018.57	353927.55	576231	1081367.95	852715.31	1260779	3176716.16	776850.8	36921.08	458045.75	7804.11	8941.25	1353.37
2006022	13575997.45	1069710.81	966006.16	1087102.72	897773.37	914018.57	366647.59	576231	1068218.88	852715.31	1260779	3176716.16	783665.16	44123.23	486750.93	7804.11	8941.25	1357.6
2006023	13643554.58	1069710.81	966006.16	1087102.72	897773.37	915282.18	371538.48	568271.59	1076608.45	852715.31	1260779	3176716.16	790729.13	44138.2	489342.65	13093.58	8941.25	1364.36
2006024	13473190.23	1069710.81	966006.16	1087102.72	897773.37	897489.52	310538.84	516604.96	1087283.24	852715.31	1260779	3109874.09	817517.16	53849.51	470476.54	11722.22	8941.25	1347.32
2006025	13473190.23	1069710.81	966006.16	1087102.72	897773.37	897489.52	310538.84	516604.96	1087283.24	852715.31	1260779	3109874.09	817517.16	53849.51	470476.54	11722.22	8941.25	1347.32
2006026	13471592.91	1069710.81	966006.16	1087102.72	897773.37	897489.52	310538.84	514607.17	1087683.71	852715.31	1260779	3109874.09	817517.16	53849.51	470476.54	11722.22	8941.25	1347.16
2006027	13601277.31	1069710.81	966006.16	1087102.72	897773.37	897489.52	310538.84	514607.17	1087683.71	852715.31	1260779	3109874.09	902787.94	53849.51	514890.15	11722.22	8941.25	1360.13
2006028	13764859.5	1069710.81	966006.16	1087102.72	897773.37	913503.91	321048.81	531055.04	1177915.69	852715.31	1260779	3137037.81	902787.94	54655.36	514890.15	11722.22	8941.25	1376.49
2006029	13766950.31	1069710.81	966006.16	1087102.72	897773.37	913503.91	321048.81	531055.04	1178077.49	852715.31	1260779	3137037.81	902787.94	56584.37	514890.15	11722.22	8941.25	1376.7
2006030	13799695.17	1069710.81	966006.16	1087102.72	897773.37	914180.23	337149.48	558938.58	1159250.94	852715.31	1260779	3156689.93	869880.93	56584.37	535055.94	11722.22	8941.25	1379.97
2006031	13905098.26	1069710.81	966006.16	1087102.72	897773.37	914180.23	390331.85	556940.31	1160467.93	852715.31	1260779	3169296.68	885386.36	56584.37	556086.91	15581.08	8941.25	1390.51
2006032	13906557.62	1069710.81	966006.16	1087102.72	897773.37	914180.23	390331.85	556940.31	1160467.93	852715.31	1260779	3169296.68	885386.36	56584.37	556086.91	17040.43	8941.25	1390.66
2006033	13978947.47	1069710.81	966006.16	1087102.72	897773.37	914180.23	410076.36	568484.89	1188746.85	852715.31	1260779	3169296.68	892755.18	56584.37	561539.93	17040.43	8941.25	1397.89
2006034	14001933.55	1069710.81	966006.16	1087102.72	897773.37	914180.23	410076.36	567440.42	1209521.43	852715.31	1260779	3169296.68	908632.74	54447.34	550713.49	17040.43	9283.15	1400.19
2006035	14209969.82	1069710.81	966006.16	1087102.72	897773.37	932778.93	503044.99	600842.21	1211934.25	852715.31	1260779	3178718.06	908632.74	54447.34	601946.41	17040.43	9283.15	1421
2006036	14209969.82	1069710.81	966006.16	1087102.72	897773.37	932778.93	503044.99	600842.21	1211934.25	852715.31	1260779	3178718.06	908632.74	54447.34	601946.41	17040.43	9283.15	1421
2006037	14217715.78	1069710.81	966006.16	1087102.72	897773.37	932778.93	503044.99	608555.87	1211966.55	852715.31	1260779	3178718.06	908632.74	54447.34	601946.41	17040.43	9283.15	1421.77
2006038	14223734.97	1069710.81	966006.16	1087102.72	897773.37	932778.93	503044.99	608555.87	1180654.65	852715.31	1257433.47	3178718.06	898051	68542.76	637856.12	17040.43	9283.15	1422.37
2006039	14293137.81	1069710.81	966006.16	1087102.72	897773.37	932924.16	507771.48	592220.99	1207808.6	852715.31	1257433.47	3178718.06	887282.66	68542.76	696771.74	22358.37	9529.99	1429.31
2006040	14316360.87	1069710.81	966006.16	1087102.72	897773.37	932924.16	507771.48	592220.99	1209203.23	852715.31	1257433.47	3178718.06	889465.26	68542.76	720200.84	18575.11	9529.99	1431.64
2006041	14318694.47	1069710.81	966006.16	1087102.72	897773.37	932924.16	507771.48	592220.99	1209203.23	852715.31	1257433.47	3178718.06	889465.26	68542.76	720200.84	20908.71	9529.99	1431.87
2006042	14318694.47	1069710.81	966006.16	1087102.72	897773.37	932924.16	507771.48	592220.99	1209203.23	852715.31	1257433.47	3178718.06	889465.26	68542.76	720200.84	20908.71	9529.99	1431.87
2006043	14318694.47	1069710.81	966006.16	1087102.72	897773.37	932924.16	507771.48	592220.99	1209203.23	852715.31	1257433.47	3178718.06	889465.26	68542.76	720200.84	20908.71	9529.99	1431.87
2006044	14318694.47	1069710.81	966006.16	1087102.72	897773.37	932924.16	507771.48	592220.99	1209203.23	852715.31	1257433.47	3178718.06	889465.26	68542.76	720200.84	20908.71	9529.99	1431.87
2006045	14419406.63	1069710.81	966006.16	1087102.72	897773.37	932726.41	530800.89	579677.3	1227496.59	852715.31	1257433.47	3198987.4	889517.94	79904.44	759197.04	20908.71	9529.99	1441.94
2006046	14390608.19	1069710.81	966006.16	1087102.72	897773.37	932034.13	530174.69	582718.19	1263771.73	852715.31	1257433.47	3205060.5	777721.12	79904.44	798248.06	20908.71	9529.99	1439.06
2006047	14385274.98	1069710.81	966006.16	1087102.72	897773.37	917340.6	519368.67	570540.25	1285921	852715.31	1257433.47	3207097.43	719482.18	98045.82	854722.23	14007.14	9529.99	1438.53
2006048	14343494.84	1069710.81	955467.11	1087067.75	897773.37	917340.6	511852.04	572978.88	1285921	852715.31	1257433.47	3207097.43	691068.09	102597.98	852876.86	13586.32	9529.99	1434.35
2006049	14284763.92	1069710.81	954121.81	1086081.06	897773.37	902174.86	481240.73	572978.88	1286796.52	852715.31	1257433.47	3207097.43	687615.15	97914.82	849515.57	13586.32	9529.99	1428.48
2006050	14251848.81	1069710.81	954121.81	1086081.06	897773.37	902174.86	488505.75	572978.88	1286796.52	852715.31	1257433.47	3207097.43	649937.74	93848.07	852620.52	13586.32	9529.99	1425.18
2006051	14208997.11	1069710.81	954121.81	1086081.06	897773.37	901152.61	480953.04	572978.88	1285406.25	852715.31	1257076.64	3207097.43	606584.36	93848.07	867388.77	13586.32	5585.47	1420.9
2006052	14267903.84	1069710.81	961796.2	1086701.77	897773.37	901152.61	480953.04	572978.88	1354088.5	852715.31	1257076.64	3207097.43	612240.88	99855.27	837654.42	13586.32	5585.47	1426.79
2006053	14269497.4	1069710.81	961796.2	1086701.77	897773.37	901152.61	480953.04	572978.88	1355682.06	852715.31	1257076.64	3207097.43	612240.88	99855.27	837654.42	13586.32	5585.47	1426.95
2006054	14364861.21	1069710.81	961796.2	1086701.77	897773.37	920573.63	488664.68	602460.51	1379219.65	852715.31	1257076.64	3214576.92	598574.61	104633.98	863608.46	5151.53	4686.25	1436.49
2006055	14393577.95	1069710.81	961796.2	1086701.77	897773.37	920573.63	488664.68	606367.54	1383536.06	852715.31	1257076.64	3214576.92	629209.5	104633.98	853466.86	5151.53	4686.25	1439.36
2006056	14318116.65	1069710.81	961796.2	1086701.77	897773.37	899870.8	484566.69	577356.87	1365491.1	852715.31	1257076.64	3214576.92	629209.5	101029.14	853466.86	5151.53	4686.25	1431.81
2006057	14186303.18	1069710.81	961796.2	1086701.77	897773.37	899870.8	466621.5	575149.69	1359073.95	852715.31	1257076.64	3181408.87	529467.41	101029.14	877853.8	8430.76	4686.25	1418.63
2006058	14148071.86	1069710.81	961796.2	1086701.77	897773.37	899870.8	466621.5	575532.34	1290424.44	852715.31	1257076.64	3181408.87	549140.79	111391.28	877853.8	8430.76	4686.25	1414.81
2006059	14148071.86	1069710.81	961796.2	1086701.77	897773.37	899870.8	466621.5	575532.34	1290424.44	852715.31	1257076.64	3181408.87	549140.79	111391.28	877853.8	8430.76	4686.25	1414.81
2006060	14148071.86	1069710.81	961796.2	1086701.77	897773.37	899870.8	466621.5	575532.34	1290424.44	852715.31	1257076.64	3181408.87	549140.79	111391.28	877853.8	8430.76	4686.25	1414.81
2006061	14337126.9	1069710.81	961796.2	1086701.77	897773.37	899870.8	466621.5	575532.34	1289227.4	852715.31	1256756.24	3181408.87	739697.37	111391.28	877869.7	8430.76	4686.25	1433.71
2006062	14492767.96	1069710.81	961796.2	1086701.77	897773.37	932303.84	581795.84	634234.89	1274617.96	852715.31	1256692.33	3245763.07	619705.24	111391.28	897512.13	8430.76	4686.25	1449.28
2006063	14450996.68	1069710.81	961796.2	1086701.77	897773.37	932303.84	581795.84	634234.89	1274617.96	852715.31	1256692.33	3245763.07	617461.89	111391.28	864225.52	8430.76	4686.25	1445.1
2006064	14470394.89	1069710.81	964227	1086701.77	897773.37	932303.84	613608.68	630759.18	1235740.66	852715.31	1248159.85	3245726.84	639727.85	114159.83	875267.29	8430.76	4686.25	1447.04
2006065	14451366.55	1069710.81	964227	1086701.77	897773.37	932303.84	613608.68	630759.18	1217961.35	852715.31	1247426.75	3245726.84	639727.85	114159.83	875267.29	8430.76	4686.25	1445.14
2006066	14430295.45	1069710.81	964227	1086701.77	897773.37	932303.84	613608.68	630759.18	1210856.1	852715.31	1246961.97	3245726.84	639727.85	114159.83	863613.56	6583.43	4686.25	1443.03
2006067	14501336.61	1069710.81	964227	1086701.77	897773.37	932303.84	646158.11	630461.13	1207630.76	852715.31	1246961.97	3245726.84	712717.22	114159.83	832639.29	6583.43	4686.25	1450.13
2006068	14657762.14	1069710.81	964227	1086701.77	897773.37	932303.84	667961.24	623339.9	1212631.83	852715.31	1254213.67	3245763.13	734254.91	152425.1	897972.14	4307	4686.25	1465.78
2006069	14663037.37	1069710.81	964227	1086701.77	897773.37	932303.84	667961.24	623339.9	1217907.06	852715.31	1254213.67	3245763.13	734254.91	152425.1	897972.14	4307	4686.25	1466.3
2006070	14658085.45	1069710.81	964227	1086701.77	897773.37	928120.8	655740.54	623339.9	1217373.74	852715.31	1254213.67	3245763.13	757600.85	152425.1	897972.14	4307	4686.25	1465.81
2006071	14619463.3	1069710.81	964227	1086701.77	897773.37	928120.8	655740.54	623339.9	1190950.21	852715.31	1254213.67	3245763.13	748822.47	152425.1	894551.9	4307	4686.25	1461.95
2006072	14558798.23	1069710.81	964227	1086701.77	897773.37	928120.8	655740.54	611947.38	1165781.19	852715.31	1248437.22	3245763.13	735627.17	157470.23	884374.99	4307	4686.25	1455.88
2006073	14552593.44	1069710.81	964227	1086701.77	897773.37	928120.8	655740.54	611947.38	1160752.05	852715.31	1247261.57	3245763.13	735627.17	157470.23	884374.99	4307	4686.25	1455.26
2006074	14464224.71	1069710.81	964227	1086701.77	897773.37	927229.59	642564.71	606701.88	1169980.75	852715.31	1247261.57	3245763.13	665053.64	156088.02	878045.84	4307	4686.25	1446.42
2006075	14420678.51	1069710.81	964227	1086701.77	897773.37	921427.98	646195.64	613160.62	1134816.62	852715.31	1251360.16	3244243.1	635251.59	175063.32	874372.41	1067.3	7177.43	1442.07
2006076	14390903.07	1069710.81	964227	1086701.77	897773.37	930476.51	619434.51	617177.1	1135409.37	852715.31	1254086.32	3245403.23	645633.84	172539.73	845955.39	1067.3	7177.43	1439.09
2006077	14396487.57	1069710.81	964227	1086701.77	897773.37	933638.26	628442.41	613019.77	1138382.16	852715.31	1247856.7	3243519.89	641232.96	172539.73	853209.66	1067.3	7100.63	1439.65
2006078	14400460.74	1069710.81	962458.97	1084626.95	897773.37	933334.4	646400.97	631245.36	1130765.27	852715.31	1245268.37	3246689.75	626108.6	170567.37	849277.47	1067.3	7100.63	1440.05
2006079	14362340.06	1069710.81	962458.97	1084626.95	897773.37	933928.52	690942.24	627580.17	1098464.46	852715.31	1238748.74	3246725.99	629964.92	166342.12	814319.24	1067.3	7100.63	1436.23
2006080	14340618.25	1068294.94	962458.97	1084626.95	897773.37	933928.52	707363.43	635643.48	1099497.09	852715.31	1238627.1	3246725.99	603351.49	153837.1	819325.81	1067.3	7100.63	1434.06
2006081	14375551.74	1068682.81	962458.97	1084626.95	897773.37	930001.71	724470.84	652405.13	1086471.3	852011.76	1234271.08	3246907.93	641715.72	138748.51	818556.97	1067.3	7100.63	1437.56
2006082	14170962.9	1068682.81	962458.97	1084626.95	897773.37	930001.71	741405.89	652405.13	995519.81	852011.76	1203775.74	3246907.93	680083.34	138748.51	683253.47	1067.3	7100.63	1417.1
2006083	14093756.68	1068682.81	962458.97	1084626.95	897773.37	897119.28	699606.82	643277.89	1019993.81	852011.76	1203804.41	3246907.93	686064.8	138748.51	664937.57	1067.3	7100.63	1409.38
2006084	14101094.41	1068682.81	962458.97	1084626.95	897773.37	897119.28	699606.82	643277.89	1049169.14	852011.76	1199725.09	3246907.93	686064.8	129347.6	664937.57	1067.3	7100.63	1410.11
2006085	14096421.19	1068682.81	962458.97	1084626.95	897773.37	897119.28	699606.82	643277.89	1057983.76	852011.76	1199725.09	3246907.93	706496.65	129347.6	635800.23	1067.3	7100.63	1409.64
2006086	13905727.16	1068682.81	959091.49	1084626.95	897773.37	893859.03	623289.78	610878.6	1043948.24	852011.76	1198792.06	3237721.49	691448.93	129347.6	601184.77	1067.3	5462.07	1390.57
2006087	13879569.42	1068682.81	959091.49	1084626.95	897773.37	893783.85	609437.67	595779.32	1037563.2	852011.76	1235239.74	3238483.31	688768.17	129347.6	575856.61	1067.3	5462.07	1387.96
2006088	13897099.65	1068682.81	959091.49	1084626.95	897773.37	926722.82	632600.09	600959.02	1020708.49	851691.13	1239838.27	3241074.05	653730.62	129347.6	578502.11	1067.3	5462.07	1389.71
2006089	13887329.3	1068682.81	959091.49	1084626.95	897773.37	922163.56	623912.23	604935.45	1019657.9	851691.13	1240389.21	3241074.05	653730.62	129347.6	578502.11	1067.3	5462.07	1388.73
2006090	13913402.38	1068682.81	959091.49	1084626.95	897773.37	922163.56	623912.23	604935.45	1026933.53	851691.13	1240389.21	3241074.05	662863.32	129347.6	588166.86	1067.3	5462.07	1391.34
2006091	13821470.47	1068682.81	959091.49	1084120.22	896509.72	910486.8	622587.52	601309.63	1003874.51	851691.13	1240389.21	3239348.54	658979.45	114621.86	558026.77	1067.3	5462.07	1382.15
2006092	13773963.11	1068682.81	959860.75	1082845.71	896509.72	910486.8	640206.29	588763.27	1000989.26	851691.13	1240389.21	3236059.05	626959.33	114621.86	544147.11	1067.3	5462.07	1377.4
2006093	13871914.6	1068682.81	959860.75	1082845.71	896509.72	912528.54	665533.07	618935.79	1010418.28	851691.13	1240081.24	3233071.46	654608.84	113396.49	551999.95	1067.3	5462.07	1387.19
2006094	13919667.22	1068682.81	959860.75	1082845.71	896509.72	918276.2	655861.32	625976.09	1032646.03	851922.67	1252045.96	3232507.79	669979.4	113396.49	548615.08	0	5462.07	1391.97
2006095	13927356.78	1068682.81	959860.75	1082845.71	896509.72	923063.18	617384.36	638378.84	1058725.92	851512.96	1252815.48	3228560.33	666314.68	113396.49	558888.7	0	5462.07	1392.74
2006096	13886668.46	1068682.81	959860.75	1082845.71	896527.66	922362.88	602340.19	643372.53	1056861.31	851512.96	1253441.44	3219079.47	659097.9	113948.95	546317.05	0	5462.07	1388.67
2006097	13890838.61	1068682.81	959860.75	1082845.71	896527.66	922362.88	602340.19	643372.53	1052506.78	851512.96	1253441.44	3219079.47	659097.9	113948.95	554841.73	0	5462.07	1389.08
2006098	13893350.83	1068682.81	959860.75	1082845.71	896527.66	922362.88	602340.19	643372.53	1065544.83	851512.96	1253441.44	3219079.47	659097.9	113948.95	544315.9	0	5462.07	1389.34
2006099	13893350.83	1068682.81	959860.75	1082845.71	896527.66	922362.88	602340.19	643372.53	1065544.83	851512.96	1253441.44	3219079.47	659097.9	113948.95	544315.9	0	5462.07	1389.34
2006100	13899916.38	1068682.81	959860.75	1082845.71	896527.66	922362.88	602340.19	643372.53	1072110.38	851512.96	1253441.44	3219079.47	659097.9	113948.95	544315.9	0	5462.07	1389.99
2006101	13904429.76	1068682.81	959860.75	1082845.71	896527.66	922362.88	602340.19	643372.53	1076623.76	851512.96	1253441.44	3219079.47	659097.9	113948.95	544315.9	0	5462.07	1390.44
2006102	13750470.85	1068682.81	959282.72	1083590.78	896527.66	922362.88	579980.67	629756.48	1033312.04	851287.51	1248717.16	3209009.96	647112.08	88810.09	521621.17	0	5462.07	1375.05
2006103	13540317.62	1068682.81	959282.72	1083590.78	896527.66	901819.68	488888.18	619693.09	1019679.76	851056.42	1230920.66	3186064.62	646418.15	86225.31	491050.94	0	5462.07	1354.03
2006104	13582590.94	1068682.81	959198.45	1083590.78	896527.66	902157.2	486201.35	612731.75	1031521.61	851056.42	1231600.7	3181263.75	667234.58	86225.31	514181.73	0	5462.07	1358.26
2006105	13589226.38	1068682.81	965591.43	1083590.78	896527.66	912378.62	495111.55	599062.04	1042265.52	851056.42	1235950.64	3168930.07	667950.75	84568.26	507142.97	0	5462.07	1358.92
2006106	13634473.65	1068682.81	965591.43	1083590.78	896455.12	914894.42	489411.44	596904.93	1065507.08	851329.99	1244241.5	3163896.96	683830.03	79024.24	522780.96	0	3377.18	1363.45
2006107	13652724.36	1068682.81	965591.43	1083590.78	896455.12	913579.51	492155.07	611456.62	1077574.73	851329.99	1238562.76	3162679.34	676950.66	79024.24	526759.34	0	3377.18	1365.27
2006108	13600265.38	1068682.81	965591.43	1083590.78	896455.12	913579.51	486427.46	611456.62	1069106.03	851329.99	1238562.76	3162679.34	646820.74	79024.24	518626.58	0	3377.18	1360.03
2006109	13570689.29	1068682.81	965591.43	1083590.78	896455.12	916169.57	470473.02	595148.22	1078038.01	851329.99	1238151.54	3159646.48	653211.12	79024.24	509411.07	0	811.1	1357.07
2006110	13569634.95	1068682.81	965591.43	1083590.78	896455.12	916169.57	470473.02	595148.22	1076983.67	851329.99	1238151.54	3159646.48	653211.12	79024.24	509411.07	0	811.1	1356.96
2006111	13515043.63	1068682.81	965301.59	1083590.78	896455.12	907866.63	466124.3	590630.09	1061266.27	850070.9	1231314.25	3158826.84	647125.71	79024.24	502998.24	0	811.1	1351.5
2006112	13490483.24	1068682.81	965301.59	1083590.78	896455.12	914272.08	473732.31	574709.95	1050277.23	850408.08	1212802.29	3164466.03	653962.09	71035.76	505021.24	0	811.1	1349.05
2006113	13480808.64	1068682.81	965301.59	1083590.78	896455.12	918085.13	502749.9	554742.16	1041648.24	849927.85	1198040.55	3166226.19	685729.38	70009.71	473853.36	0	811.1	1348.08
2006114	13480808.64	1068682.81	965301.59	1083590.78	896455.12	918085.13	502749.9	554742.16	1041648.24	849927.85	1198040.55	3166226.19	685729.38	70009.71	473853.36	0	811.1	1348.08
2006115	13453298.18	1068682.81	965301.59	1083590.78	896455.12	918197.62	488864.89	541543.54	1046265.26	849927.85	1198040.55	3166226.19	687592.79	64846.07	472969.16	0	811.1	1345.33
2006116	13358967.77	1067834.26	965301.59	1083590.78	896455.12	915497.69	468849.86	538955.16	1047179.31	844120.02	1186877.26	3155551.3	668847.77	42218.64	472969.16	0	811.1	1335.9
2006117	13322129.51	1067608.99	965301.59	1083590.78	896455.12	915607.12	457718.38	528873.13	1042729.94	843395.32	1191120.26	3153392.31	661165.6	41652.29	468798.84	0	811.1	1332.21
2006118	13315000.18	1067608.99	965301.59	1083590.78	896455.12	915607.12	450589.05	528873.13	1042729.94	843395.32	1191120.26	3153392.31	661165.6	41652.29	468798.84	0	811.1	1331.5
2006119	13275931.83	1067608.99	965301.59	1083590.78	896455.12	914844.14	453319.01	537251.62	1044652.2	843395.32	1191120.26	3153392.31	650156.93	41299.75	428823.96	0	811.1	1327.59
2006120	13093261.68	1067608.99	965301.59	1083590.78	896455.12	914844.14	374991.55	537251.62	1036841.81	843395.32	1184967.1	3099134.42	655133.16	29017.02	400009.2	0	811.1	1309.33
2006121	13037926.73	1067608.99	965301.59	1083590.78	896455.12	911941.09	366228.74	533678.29	1037523.52	843395.32	1178517.71	3098988.83	639161.67	29017.02	381798.21	0	811.1	1303.79
2006122	12886411.52	1067608.99	965301.59	1083590.78	895511.29	894475.19	294884.47	534873.27	1008708.98	843395.32	1151249.16	3101833.36	638187.24	30020.51	372051.53	0	811.1	1288.64
2006123	12707060.12	1067608.99	965301.59	1083590.78	895838.03	882874.79	259790.33	516701.23	1004693.41	843940.94	1142497.3	3102795.59	571994.09	30020.51	334692.72	0	811.1	1270.71
2006124	12659205.35	1067608.99	965301.59	1083590.78	895838.03	885645.99	230493.49	521153.94	1004433.82	840986.71	1151538.67	3100702.71	562383.32	29052.99	315754.5	0	811.1	1265.92
2006125	12644810.92	1067608.99	965301.59	1083590.78	895424.78	884189.54	231161.68	519546	1000141.69	840986.71	1149748.76	3098921.73	558434.4	28537.81	316496.62	0	811.1	1264.48
2006126	12585110.26	1067608.99	965301.59	1083590.78	895424.78	880145.27	223274.94	517294.59	991061.11	835460.28	1139246.03	3098106.48	546162.43	25529.28	312183.87	0	811.1	1258.51
2006127	12489983.77	1067802.84	965301.59	1083590.78	895424.78	881715.03	209730.81	503104.85	965610.7	832614.47	1101848.94	3094643.56	546162.43	25529.28	312183.87	0	811.1	1249
2006128	12440578.87	1067802.84	965301.59	1083590.78	895424.78	881715.03	201062.45	508423.38	984552.04	828566.94	1108106.59	3094643.56	527241.52	23589.07	265838.44	0	811.1	1244.06
2006129	12467737.3	1067802.84	965301.59	1083590.78	895424.78	881715.03	200065.51	526345.74	984126.27	828566.94	1108139.47	3103670.74	527241.52	23589.07	267437.16	0	811.1	1246.77
2006130	12364767.46	1067802.84	965301.59	1077140.13	894689.44	843691.01	170383.67	526345.74	984126.27	828566.94	1108139.47	3103670.74	507693.98	18810.49	263817.49	0	811.1	1236.48
2006131	12372705.84	1067802.84	965301.59	1077140.13	896132.76	857823.23	175281.07	551519.18	932752.87	829444.74	1105202.43	3139981.87	526778.08	16125.39	226832.01	0	811.1	1237.27
2006132	12401667.82	1067802.84	965301.59	1076205.23	896132.76	867069.7	193367.18	555733.12	937090	829444.74	1104675.85	3148424.19	524303.78	16125.39	215403.79	0	811.1	1240.17
2006133	12281470.68	1066139.08	964449.84	1074546.74	892198.91	859908.07	196787.96	533038.95	895223.97	828806.45	1079835.83	3147990.34	517613.62	16125.39	204217.87	0	811.1	1228.15
2006134	12268171.77	1066139.08	962245.72	1074367.23	889990.42	847069.36	193533.59	526363.87	895223.97	828806.45	1079835.83	3169443.19	516590.22	16125.39	197849.8	0	811.1	1226.82
2006135	12243998.02	1066139.08	962245.72	1074367.23	889990.42	844906.25	184940.15	519336.95	892334.85	828806.45	1076334.67	3169443.19	516590.22	16125.39	197849.8	0	811.1	1224.4
2006136	12157814.19	1066139.08	956734.1	1074876.35	889990.42	839569.48	182553.96	519336.95	892334.85	828806.45	1071342.12	3169225.34	478463.74	15239.17	168614.54	0	811.1	1215.78
2006137	12157814.19	1066139.08	956734.1	1074876.35	889990.42	839569.48	182553.96	519336.95	892334.85	828806.45	1071342.12	3169225.34	478463.74	15239.17	168614.54	0	811.1	1215.78
2006138	12050782.06	1065096.23	951711.04	1075435.63	889990.42	850918.68	195525.5	515752.11	869528.93	822842.2	1040696.3	3187919.32	408587.92	6558.49	165631.64	0	811.1	1205.08
2006139	12030429.86	1062092.52	949355.7	1082832.14	891007.86	861144.56	205195.89	526737.48	866653.8	823080.1	1038400.24	3192142.13	370669.39	1504.86	156055.04	0	811.1	1203.04
2006140	12058322.8	1062092.52	949355.7	1082832.14	891007.86	873766.38	215844.46	529414.82	859571.47	823837.46	1045806.25	3193006.31	370669.39	1504.86	156055.04	0	811.1	1205.83
2006141	11970767.65	1062092.52	946792.8	1081260.6	883525.02	864278.43	193542.97	524651.87	852275.65	823837.46	1042252.67	3189733.89	364582.48	1271.89	137859.17	0	63.15	1197.08
2006142	11854728.87	1054370.77	948378.64	1081260.6	872473.05	868240.85	199880.96	509074.61	835432.23	813846.96	1032556.33	3192000.73	336531.94	719.52	107151.46	0	63.15	1185.47
2006143	11862106.46	1054370.77	948378.64	1081260.6	872473.05	868240.85	199880.96	513136.36	837620.83	813846.96	1030717.21	3192000.73	339482.29	719.52	107151.46	0	63.15	1186.21
2006144	11680261.01	1050876.44	933003.25	1082991.08	860629.5	835408.55	193765.63	490902.26	822502.35	803882.31	1028769.35	3190077.64	285024.21	719.52	98882.69	0	63.15	1168.03
2006145	11672621.57	1050876.44	928257.01	1082991.08	860629.5	835408.55	193765.63	490902.26	829594.28	803882.31	1024463.36	3190077.64	281221.15	719.52	97006.61	0	63.15	1167.26
2006146	11674801.26	1050876.44	928696.14	1082991.08	860629.5	835408.55	193765.63	490902.26	829594.28	803882.31	1024463.36	3190077.64	282961.71	719.52	97006.61	0	63.15	1167.48
2006147	11637016.26	1050876.44	928696.14	1078949.43	860629.5	835408.55	193765.63	490902.26	816908.53	802704.27	1019511.89	3190077.64	270963.14	719.52	94077.09	0	63.15	1163.7
2006148	11630047.63	1050876.44	921571.03	1078949.43	860629.5	831684.25	193675.02	490902.26	821431.33	802704.27	1024188.73	3181205.47	274607.04	719.52	94077.09	0	63.15	1163
2006149	11581421.43	1050876.44	907970.64	1075246.69	860629.5	831684.25	193675.02	509268.19	814954.37	802704.27	1021256.54	3182584.91	232947.76	719.52	94077.09	0	63.15	1158.14
2006150	11452060.28	1057426.64	904163.28	1073357.05	851380.97	837465.08	190771.35	521951.49	750742.4	804034.07	990225.59	3182784.82	194535.76	719.52	89739.17	0	0	1145.21
2006151	11425615.79	1063878.56	907609.16	1073888.85	856108.38	848171.61	180905.73	522039.71	721606.42	800560.9	989550.21	3188696.23	179378.26	719.52	89739.17	0	0	1142.56
2006152	11391134.02	1063878.56	907609.16	1073888.85	856108.38	848171.61	180905.73	522039.71	721606.42	800560.9	968121.14	3188696.23	166325.56	719.52	89739.17	0	0	1139.11
2006153	11405611.05	1063878.56	907609.16	1073888.85	856108.38	848171.61	180905.73	522039.71	721606.42	800560.9	982598.16	3188696.23	166325.56	719.52	89739.17	0	0	1140.56
2006154	11377056.28	1063878.56	909047.69	1079994.92	858657.36	846309.44	176465.54	526957.2	718318.72	800560.9	962290.65	3195490.92	157118.82	15.8	79186.68	0	0	1137.71
2006155	11391380.14	1063878.56	910624.81	1081996.77	859571.84	853099.09	192724.67	546519.51	711638.8	800560.9	945228.22	3194225.98	157118.82	15.8	71413.29	0	0	1139.14
2006156	11251567.67	1062930.6	912024.63	1080409.87	860108.61	851258.19	166851.74	525770.69	691902.86	800084.94	908145.32	3190052.69	133320.42	15.8	65928.22	0	0	1125.16
2006157	11142423.63	1062930.6	911973.58	1078016.94	863816.19	846155.37	150293.92	516200.4	678165.78	805082.43	863679.08	3180128.21	126598.97	15.8	56635.02	0	0	1114.24
2006158	11086860.85	1067020.21	910806.46	1079388.81	859850.77	834207.03	144905.44	521123.44	660158.51	804445.25	849916.09	3182765.32	112891.35	15.8	56635.02	0	0	1108.69
2006159	11185332.47	1064420.17	901009.45	1074824.33	851904.6	831266.23	146198.12	552312.56	701950.42	801600.19	887119.07	3184741.16	128620.04	15.8	56635.02	0	0	1118.53
2006160	11217799.28	1063694.34	900268.97	1074824.33	851904.6	831266.23	146198.12	593866.04	689447.65	801784.45	893370.08	3185287.08	128620.04	15.8	54536.22	0	0	1121.78
2006161	11189980.11	1063694.34	898013.78	1074824.33	853900.82	829027.91	145922.71	595000.6	679038.8	801307.34	877158.13	3184380.05	130443.95	15.8	54536.22	0	0	1119
2006162	11167739.43	1062415.59	899263.39	1077267.89	854416.72	832307.21	145115.16	592377.8	680058.09	802306.67	859315.31	3186270.16	119346.42	15.8	54547.88	0	0	1116.77
2006163	11156611.03	1058806.02	899263.39	1077267.89	854416.72	832307.21	145115.16	596041.74	678071.23	800818.83	851607.24	3186270.16	119346.42	15.8	54547.88	0	0	1115.66
2006164	11110286.63	1058806.02	889611.62	1076886.23	854416.72	832307.21	145115.16	577689.89	681921.77	800818.83	849158.58	3183021.04	111066.12	15.8	46736.32	0	0	1111.03
2006165	11076412.25	1058891.78	886674.54	1076077.19	852874.18	817759.45	137408.04	577689.89	681921.77	798851.59	845451.84	3183257.26	110283.57	15.8	46540.04	0	0	1107.64
2006166	11007552.35	1058428.15	883953.97	1075789.29	848164.1	824481.68	130643.27	564420.45	652762.89	796516.1	835127.82	3181550.76	106776.6	15.8	46190.12	0	0	1100.76
2006167	10982661.12	1058428.15	884072.53	1074601.01	841453.79	824481.68	130643.27	559961.52	642556.93	796825.59	838387.08	3181550.76	106886.33	15.8	40065.35	0	0	1098.27
2006168	10892916.06	1056071.28	877020.44	1073216.25	828961.68	814629.2	129704.8	559568.86	646048.18	792269.46	801804.77	3183219.46	87717.55	15.8	40065.35	0	0	1089.29
2006169	10769677.6	1056213.34	878445.65	1058824.94	820823.02	789271.35	125116.96	559568.86	628349.27	792098.54	757970.6	3184254.63	76056.32	15.8	40065.35	0	0	1076.97
2006170	10731595.27	1056213.34	878359.71	1053717.55	811620.61	766871.53	123951.48	559568.86	628349.27	792098.54	757970.6	3183800.43	76389.22	15.8	40065.35	0	0	1073.16
2006171	10700605.7	1056213.34	878359.71	1053717.55	811620.61	750332.53	127611.4	559568.86	623164.58	791402.01	745741.33	3183800.43	76389.22	15.8	40065.35	0	0	1070.06
2006172	10709754.48	1056213.34	887508.49	1053717.55	811620.61	750332.53	127611.4	559568.86	623164.58	791402.01	745741.33	3183800.43	76389.22	15.8	40065.35	0	0	1070.98
2006173	10712809.66	1056213.34	887508.49	1053717.55	811620.61	750332.53	127611.4	563748.38	622024.22	791402.01	745741.33	3183800.43	76389.22	15.8	40065.35	0	0	1071.28
2006174	10692374.53	1056213.34	887508.49	1053717.55	811620.61	749480.32	107466.43	564301.2	614590.5	793834.12	745741.33	3194042.85	76389.22	15.8	34833.77	0	0	1069.24
2006175	10383411.74	1056213.34	886604.37	1043236.05	812086.49	670250.97	95453.27	534812.73	544635.44	785048.37	669445.07	3184362.86	73215.73	15.8	25412.26	0	0	1038.34
2006176	10292564.23	1056213.34	871039.46	1043236.05	818245.27	670250.97	95453.27	522498.62	542445.72	785048.37	607335.72	3179534.66	73215.73	15.8	25412.26	0	0	1029.26
2006177	10302614.61	1056213.34	870971.63	1050032.74	799333.48	670648.35	90143.43	542146.52	549260.13	785366.39	607383.07	3179464.04	73604.43	15.8	25412.26	0	0	1030.26
2006178	10286835.25	1056213.34	861188.5	1050032.74	799333.48	666754.95	85324.19	545605.69	549620.54	782734.37	608077.07	3180298.89	73604.43	15.8	25412.26	0	0	1028.68
2006179	10156365.51	1056213.34	858971.76	1041743.19	798707.06	632039.08	78943.03	536424.23	519460.41	783441.22	570557.85	3178228.86	73604.43	15.8	25412.26	0	0	1015.64
2006180	10137813.1	1056213.34	858971.76	1041743.19	798707.06	637945.97	80777.23	536424.23	519460.41	783441.22	544264.36	3178228.86	73604.43	15.8	25412.26	0	0	1013.78
2006181	9993762.36	1056213.34	806552.31	1040396.19	786740.6	637945.97	80777.23	536424.23	519460.41	783441.22	470781.66	3178228.86	68769.29	15.8	25412.26	0	0	999.38
2006182	9652642.84	1056213.34	799625.77	1045695.91	776479.64	573152.17	61112.48	506901.11	464605.29	778536.44	382026.83	3169962.01	18132.71	15.8	17598.53	0	0	965.26
2006183	9591759.2	1054436.01	797072.2	1039531.56	782679.22	543023.77	56067.81	507023.36	458785.01	771241.79	380272.23	3165864.64	16807.26	15.8	17598.53	0	0	959.18
2006184	9495440.83	1050676.73	794295.62	1036341.94	774511.63	539720.72	57976.18	507023.36	417700.69	767778.82	360720.72	3153827.31	15912.8	15.8	17598.53	0	0	949.54
2006185	9374397.25	1044950.05	789121.9	1034486.76	758934.42	526627	57164.77	505505.53	390724.6	766318.15	324358.97	3150210.81	10193.3	15.8	14445.19	0	0	937.44
2006186	9331983.72	1041653.7	788058.54	1045734.99	776083.07	503809.44	51360.49	501904.51	394829.43	747385.15	326973.02	3128197.09	10193.3	15.8	14445.19	0	0	933.2
2006187	9199009.88	1036730.67	758092.12	1044665.85	754042.27	503809.44	51360.49	494204.49	362599.71	739407.71	301864	3126904.69	9527.46	15.8	14445.19	0	0	919.9
2006188	9095139.97	1033737.3	758864.59	1041918.79	736082.25	493225.5	48914.45	435301.06	360975.21	739527.21	301758.79	3119506.38	9527.46	15.8	14445.19	0	0	909.51
2006189	8933536.13	1028824.51	743470.67	1022519.47	724390.18	441394.24	42849.41	428361.88	359272.77	731691.77	273307.1	3114720.9	6932.25	15.8	14445.19	0	0	893.35
2006190	8921039.5	1029271.9	743778.82	1018841.8	725788.6	442587.38	36948.35	428182.86	362498.78	719190.76	276205.08	3115247.2	6697	15.8	14445.19	0	0	892.1
2006191	8658246.94	1021396.18	725893.23	974360.09	704297.17	409780.01	36948.35	396882.1	340925.94	688152.9	224995.55	3112117.44	6697	15.8	14445.19	0	0	865.82
2006192	8689526.12	1021396.18	746402.2	977852.03	702628.5	410386.78	36480.14	404386.33	339427.36	688152.9	224282.82	3115632.91	6697	15.8	14445.19	0	0	868.95
2006193	8614545.83	1021396.18	728187.33	969806	703351.03	397230.02	36480.14	396600.88	334822.69	682990.97	206624.36	3115583.16	5672.1	15.8	14445.19	0	0	861.45
2006194	8623118.46	1020404.78	715264.93	969016.14	707253.51	388918.71	35301.86	405439.73	335659.59	699932.71	208086.69	3116366.72	5672.1	15.8	14445.19	0	0	862.31
2006195	8525764.87	1013952.67	711456.6	960416.41	687339.33	366083.94	31605.39	403476.83	323398.28	693919.21	194113.61	3118529.54	5672.1	15.8	14445.19	0	0	852.58
2006196	8425421.74	1009585.84	714389.43	959886.28	674217.21	328681.07	27200.43	408576.6	304351.2	695099.49	172019.93	3120514.41	5672.1	15.8	3871.97	0	0	842.54
2006197	8421938.62	1011127.3	715877.34	969245.9	682874.61	321977.5	26730.8	399801.62	302626.76	695099.49	165580.43	3120097.01	5672.1	15.8	3871.97	0	0	842.19
2006198	8390619.43	1012002.97	707980.65	973850.75	681292.15	316163.54	26316.38	397505.99	304202.62	683157.01	152277.55	3124951.81	5672.1	15.8	3871.97	0	0	839.06
2006199	8370345.07	1011842.18	707744.75	973850.75	680103.76	316019.11	25358.42	396718.6	301547.23	677776.31	152245.56	3122699.19	2704	15.8	361.26	0	0	837.03
2006200	8271589.95	1003172.56	708358.77	970366.13	653929.54	305939.67	26679.83	377054.76	296663.18	666914.62	137066.4	3121023.43	2704	15.8	361.26	0	0	827.16
2006201	8218819.09	1000827.99	707507.71	969861.36	667406.08	294333.14	22529.91	385002.31	288361.21	647290.91	105877.7	3126344.43	1759.29	15.8	361.26	0	0	821.88
2006202	8184969.29	1000827.99	707507.71	969861.36	667406.08	275047.61	16440.51	377747.01	288361.21	639287.33	110012.67	3129034.57	1759.29	15.8	361.26	0	0	818.5
2006203	8185435.82	1000827.99	707507.71	969861.36	667406.08	272691.62	15662.29	377747.01	289671.08	639287.33	112303.56	3129034.57	1759.29	15.8	361.26	0	0	818.54
2006204	8122086.81	999931.5	678271.58	968391.12	633664.65	276217.68	16075.78	458870.51	204868.97	638306.19	106329.47	3137724.12	1759.29	15.8	361.26	0	0	812.21
2006205	8077954.3	999931.5	678271.58	962729.67	620871.51	256341.64	16075.78	460032.95	204868.97	633243.68	105191.13	3136960.65	1759.29	15.8	361.26	0	0	807.8
2006206	8053451.9	1001882.23	689139.34	960021.12	602647.85	254459.75	16437.78	462793.32	206320.66	622118.07	99634.31	3134544.07	1759.29	15.8	361.26	0	0	805.35
2006207	7972024.15	994140.49	687109.22	956045.42	590833.06	254477.92	16437.78	443518.05	193275.9	612945.89	91771.25	3128015.76	1759.29	15.8	361.26	0	0	797.2
2006208	7934558.58	977570.54	687109.22	959615.73	569274.76	251425.75	16546.4	448475.16	192813.46	614323.96	93205.89	3120744.3	1759.29	15.8	361.26	0	0	793.46
2006209	7839372.48	962851.74	686213.64	955547.89	568265.29	243982.77	15056.68	448475.16	142156.14	604631.31	83977.45	3124760.99	1759.29	15.8	361.26	0	0	783.94
2006210	7824149.94	962851.74	686213.64	955547.89	568265.29	243982.77	15056.68	448475.16	143788.96	588891.65	82861.75	3124760.99	1759.29	15.8	361.26	0	0	782.41
2006211	7732473.28	960177.82	685795.99	980851.23	562233.11	215385.42	15039.63	446212.27	132048.75	569756.48	34388.28	3127289.91	1759.29	15.8	202.26	0	0	773.25
2006212	7529146.99	948755.5	685620.62	979816.17	465096.88	182294.46	14075.61	424372.9	117732.15	538721.9	42475.53	3126890.88	1759.29	15.8	202.26	0	0	752.91
2006213	7277332.35	938244.81	648781.1	938494.47	436078.71	181907.56	13174.26	320157.06	104968.79	527861.5	39880.42	3124489.27	1759.29	15.8	202.26	0	0	727.73
2006214	7265294.25	937827.51	648745.48	939101.19	436724.38	192580.56	13354.68	302413.77	104424.74	528218.09	39387.41	3119222.04	1759.29	15.8	202.26	0	0	726.53
2006215	7150697.94	925557.91	641308.26	935818.81	397601.21	184075.67	11546.67	298932.28	76949.14	522181.13	34010.56	3119421.9	1759.29	15.8	202.26	0	0	715.07
2006216	7128033.19	922179.04	641308.26	922613.94	400913.32	181287.4	11546.67	309240.07	72716.52	509966.55	33305.02	3119661.99	1759.29	15.8	202.26	0	0	712.8
2006217	7022326.93	922737.93	633811.91	922613.94	375238.28	155852.44	12138.12	309240.07	57551.7	484935.25	29785.75	3116753.11	133.31	15.8	202.26	0	0	702.23
2006218	7022326.93	922737.93	633811.91	922613.94	375238.28	155852.44	12138.12	309240.07	57551.7	484935.25	29785.75	3116753.11	133.31	15.8	202.26	0	0	702.23
2006219	6967796.19	922737.93	632263.65	907571.39	358459	151151.02	12138.12	304908.57	58301.53	473693.56	29258.5	3115644.51	133.31	15.8	202.26	0	0	696.78
2006220	6936081.9	920019.8	631699.03	882883.34	337989.74	154848.09	12138.12	308605.37	62755.46	479292.03	29376	3114806.5	133.31	15.8	202.26	0	0	693.61
2006221	6914858.83	919723.97	631699.03	882883.34	337989.74	154848.09	12138.12	299185.15	60921.75	475325.29	25744.34	3112731.59	133.31	15.8	202.26	0	0	691.49
2006222	6806327.15	909419.73	629542.92	878281.3	319017.31	154557.54	12138.12	268409.36	57744.32	463090.17	22769	3089688.97	133.31	15.8	202.26	0	0	680.63
2006223	6799242.68	909419.73	629542.92	877120.66	320895.58	152671.23	5041.57	270607.3	57744.32	463090.17	22769	3088671.79	133.31	15.8	202.26	0	0	679.92
2006224	6810403.57	907252.66	625146.02	865567.17	326925.92	153783.03	5041.57	300304.99	47395.75	462859.96	22769	3091689.07	133.31	15.8	202.26	0	0	681.04
2006225	6808876.16	907252.66	623207.54	851151.51	333359.61	172760.72	5041.57	294406.16	47841.82	448710.54	22769	3100706.6	133.31	15.8	202.26	0	0	680.89
2006226	6819627.2	897858.98	623208.34	851151.51	333359.61	172760.72	5041.57	322739.41	49049.59	439929.24	22153.2	3100706.6	133.31	15.8	202.26	0	0	681.96
2006227	6784650.61	874134.76	615732.84	851756.65	318254.71	172760.72	5041.57	332862.24	54206.8	438966.22	17923.1	3101342.6	133.31	15.8	202.26	0	0	678.47
2006228	6774130.08	876838.28	615732.84	851756.65	318254.71	170436.05	5041.57	323624.78	49958.59	433835.85	17923.1	3109059.24	133.31	15.8	202.26	0	0	677.41
2006229	6758559.84	876838.28	615732.84	856635.47	320808.7	163298.01	5726.17	290151.24	49958.59	433835.85	17923.1	3125983.16	133.31	15.8	202.26	0	0	675.86
2006230	6751692.76	876838.28	615732.84	849768.39	320808.7	163298.01	5726.17	290151.24	49958.59	433835.85	17923.1	3125983.16	133.31	15.8	202.26	0	0	675.17
2006231	6609319.41	880472.1	602528.81	814212.1	246431.62	161760.38	3488.39	285572.42	52284.64	408613.48	17923.1	3134363.95	133.31	15.8	202.26	0	0	660.93
2006232	6582880.18	882768.15	612775.07	814212.1	244195.39	147112.23	3488.39	283489.21	53110.43	388318.9	17923.1	3133818.8	133.31	15.8	202.26	0	0	658.29
2006233	6479190.95	876849.2	612757.62	781203.67	227505.75	142793.46	3488.39	278419.35	53110.43	354730.62	12790.73	3133873.3	133.31	15.8	202.26	0	0	647.92
2006234	6408450.46	869556.46	593111.54	759131.25	224655.99	140353.13	3488.39	271738.08	38742.05	355235.43	7439.97	3143329.74	133.31	15.8	202.26	0	0	640.85
2006235	6204695.21	867986.86	562355.8	666640.81	216325.06	131092.75	2586.36	213816.32	39105.88	353118.39	7310.35	3142688.21	133.31	15.8	202.26	0	0	620.47
2006236	6100495.72	866664.63	561988.68	600252.9	210036.14	103870.95	3221.7	214957.69	35395.31	351739.94	3187.34	3147773.04	33.41	15.8	202.26	0	0	610.05
2006237	6041561.2	825227.32	553084.09	596709.66	204825.63	103870.95	3221.7	214957.69	34490.75	352322.37	3670.6	3147773.04	33.41	15.8	202.26	0	0	604.16
2006238	6045046.89	830710.93	545732.06	589871.08	201521.37	111325.51	4382.75	217655.95	34431.27	356693.31	3670.6	3147644.68	33.41	15.8	202.26	0	0	604.5
2006239	6059857.1	826661.06	544008.19	590531.39	204361.42	129369.68	4382.75	219901.88	33428.64	354215.69	3670.6	3147918.42	33.41	15.8	202.26	0	0	605.99
2006240	6025615.17	828989.14	541612.42	589815.67	201886.66	128011.49	3947.26	191598.66	33428.64	344558.5	3670.6	3156688.74	33.41	15.8	202.26	0	0	602.56
2006241	6047924.82	835531.64	543341.46	589423.38	203299.8	133683.79	3657.66	201056.61	34712.33	342031.78	3670.6	3156108.37	33.41	15.8	202.26	0	0	604.79
2006242	6047312.98	835583.83	543341.46	587895.81	203444.58	133683.79	3657.66	201056.61	34712.33	342750.54	3670.6	3156108.37	33.41	15.8	202.26	0	0	604.73
2006243	5978056.39	834185.93	543341.46	582855.03	205570.74	93774.9	3657.66	193076.66	26211.07	335508.37	3670.6	3154796.59	33.41	15.8	202.26	0	0	597.81
2006244	5966309.22	834185.93	542023.55	582855.03	205570.74	93774.9	3657.66	193076.66	26211.07	325079.11	3670.6	3154796.59	33.41	15.8	202.26	0	0	596.63
2006245	5883756.13	832857.21	542023.55	539156.85	185982.27	85659.27	2811.09	190536.76	23435.87	325459.19	1949.13	3152477.53	33.41	15.8	202.26	0	0	588.38
2006246	5852403.54	828930.9	532352.12	516073.4	189469.44	87595.72	2811.09	180221.68	38675.66	319110.2	1949.13	3153806.83	33.41	15.8	202.26	0	0	585.24
2006247	5859627.64	828930.9	532352.12	516073.4	189469.44	87595.72	2811.09	186573.36	38675.66	319110.2	1949.13	3154679.24	33.41	15.8	202.26	0	0	585.96
2006248	5849786.76	829247.21	522636.83	507079.43	203423.66	87595.72	2811.09	181171.21	38675.66	319110.2	1949.13	3154679.24	33.41	15.8	202.26	0	0	584.98
2006249	5905479.97	829873.11	522636.83	507079.43	236837.82	116413.62	5207.05	182545.78	38675.66	305322.07	1949.13	3157532.09	33.41	15.8	202.26	0	0	590.55
2006250	5872325.63	811336.48	494296.19	508346.51	262379.48	114172.87	5207.05	194524.02	25133.69	296965.13	1206.53	3157350.29	33.41	15.8	202.26	0	0	587.23
2006251	5843516.56	814775.15	474538.18	499838.11	258398.17	114172.87	5207.05	194524.02	25133.69	296965.13	1206.53	3157350.29	33.41	15.8	202.26	0	0	584.35
2006252	5922984.47	817082.68	474538.18	499838.11	260064.7	134325.06	6785.91	201045.95	26220.19	325042.2	2464.39	3174169.7	33.41	15.8	202.26	0	0	592.3
2006253	5946864	815966.31	471602.47	487197.55	268466.11	159180.19	7202.97	206216.84	26220.19	325042.2	2464.39	3175897.4	33.41	15.8	202.26	0	0	594.69
2006254	5938290.26	815948.5	471949.79	488961.28	267997.09	157200.56	7202.97	197998.64	26220.19	325042.06	2464.39	3175897.4	33.41	15.8	202.26	0	0	593.83
2006255	5926351.55	811127.02	452528.85	496555.1	264362.78	164163.55	7202.97	199379.83	26220.19	325042.06	2464.39	3175897.4	33.41	15.8	202.26	0	0	592.64
2006256	5873703.73	820392.45	454323.07	440393.63	276815.67	154760.68	7202.97	207019.22	22843.51	312313.51	2464.39	3173767.25	33.41	15.8	202.26	0	0	587.37
2006257	5845788.78	791053.09	454323.07	440393.63	276815.67	154687.98	7202.97	216128.65	22843.51	318332.79	2464.39	3160135.65	33.41	15.8	202.26	0	0	584.58
2006258	5772384.41	775493.05	394714.95	440405.63	276815.67	154687.98	7202.97	218136.52	23093.56	309705.94	3430.95	3167289.8	33.41	15.8	202.26	0	0	577.24
2006259	5726093.93	765385.16	398261.07	400823.3	270258.44	175744.07	6385.52	200933.39	24749.59	317183.95	3430.95	3161531.09	33.41	15.8	202.26	0	0	572.61
2006260	5721093.18	768722.55	388426.99	392747.69	274114.78	172792.93	6385.52	203360.13	26336.29	314985.54	3430.95	3168382.42	33.41	15.8	202.26	0	0	572.11
2006261	5719209.1	768722.55	388426.99	392747.69	274114.78	172792.93	6385.52	201476.06	26336.29	314985.54	3430.95	3168382.42	33.41	15.8	202.26	0	0	571.92
2006262	5847815.6	763903.12	384240.49	392747.69	278816.43	184446.51	7255.99	256090.26	34873.71	363718.78	3430.95	3176884.27	33.41	15.8	202.26	0	0	584.78
2006263	5848261.03	763903.12	384240.49	392747.69	278816.43	184446.51	7255.99	256090.26	34873.71	364164.22	3430.95	3176884.27	33.41	15.8	202.26	0	0	584.83
2006264	5848261.03	763903.12	384240.49	392747.69	278816.43	184446.51	7255.99	256090.26	34873.71	364164.22	3430.95	3176884.27	33.41	15.8	202.26	0	0	584.83
2006265	5794561.6	735151.76	373081.18	348889.86	287850.47	175759.1	8290.4	258646.8	45661.55	363652.68	2620.72	3193549.69	33.41	15.8	202.26	0	0	579.46
2006266	5699948.34	726719.77	373081.18	315698.8	271937.95	169405.42	8290.4	240531.61	45661.55	354032.56	2620.72	3190560.98	33.41	15.8	202.26	0	0	569.99
2006267	5640540.95	706136.11	373081.18	309154.27	266578.6	169405.42	8544.38	259317.31	47540.5	303935.61	2119.92	3193338.44	33.41	15.8	202.26	0	0	564.05
2006268	5760463.94	713271.41	373081.18	309154.27	265162.02	170286.97	22250.9	291243.18	53622.31	348973.49	2119.92	3209890.9	33.41	15.8	202.26	0	0	576.05
2006269	5733235.2	715567.59	375555.46	305846.98	253735.83	160192	22250.9	293781.01	53622.31	341313.96	2119.92	3207841.85	33.41	15.8	202.26	0	0	573.32
2006270	5849376.08	711424.18	375555.46	321518.97	285068.91	170939.74	25024.53	318186.35	58985.45	364179.31	2119.92	3215077.15	33.41	15.8	91.01	0	0	584.94
2006271	5834564.58	707299.05	383471.05	315055.78	282804.19	170648.99	25804.45	314815.75	59377.69	363758.34	2119.92	3208113.24	33.41	15.8	91.01	0	0	583.46
2006272	5820352.67	710276.16	383471.05	321354.69	267581.59	158785.59	25804.45	314815.75	59377.69	363404.31	2119.92	3212065.32	33.41	15.8	91.01	0	0	582.04
2006273	5822519.19	707143.85	383471.05	353906.47	252231.33	149768.98	36069.68	301941.89	55068	349368.93	2119.92	3230132.98	33.41	15.8	91.01	0	0	582.25
2006274	5847716.99	720101.09	393775.17	358475.47	245608.93	141033.33	43666.1	299022.2	56840.91	359913.23	2119.92	3225864.5	33.41	15.8	91.01	0	0	584.77
2006275	5825865.3	720101.09	393775.17	358475.47	245608.93	141033.33	43666.1	277170.51	56840.91	359913.23	2119.92	3225864.5	33.41	15.8	91.01	0	0	582.59
2006276	5830863.93	720101.09	393775.17	358475.47	245608.93	141033.33	43666.1	284307.42	56840.91	359913.23	2119.92	3223726.22	33.41	15.8	91.01	0	0	583.09
2006277	5806022.46	695259.63	393775.17	358475.47	245608.93	141033.33	43666.1	284307.42	56840.91	359913.23	2119.92	3223726.22	33.41	15.8	91.01	0	0	580.6
2006278	5841135.97	697569.05	393775.17	358475.47	245608.93	141033.33	43666.1	316062.51	56840.91	360962.22	2119.92	3223726.22	33.41	15.8	91.01	0	0	584.11
2006279	6105093.62	677791.29	438163.69	490012.47	318287.32	153806.66	47721.88	277879.81	58461.6	418454.97	2586.52	3220631.28	33.41	15.8	91.01	0	0	610.51
2006280	6105093.62	677791.29	438163.69	490012.47	318287.32	153806.66	47721.88	277879.81	58461.6	418454.97	2586.52	3220631.28	33.41	15.8	91.01	0	0	610.51
2006281	6105093.62	677791.29	438163.69	490012.47	318287.32	153806.66	47721.88	277879.81	58461.6	418454.97	2586.52	3220631.28	33.41	15.8	91.01	0	0	610.51
2006282	6138432.29	699016.66	426862.51	480971.1	343257.98	158001.34	51012.39	277879.81	58461.6	418454.97	2586.52	3220631.28	33.41	15.8	91.01	0	0	613.84
2006283	6138612.52	700411.26	426862.51	484467.4	343872.14	158001.34	51012.39	279586.24	52350.26	417535.06	2586.52	3220631.28	33.41	15.8	91.01	0	0	613.86
2006284	6258238.55	690858.42	419500.73	486553.93	364050.66	168273.17	73343.46	342740.49	51100.21	427786.72	2586.52	3230148.1	33.41	15.8	91.01	0	0	625.82
2006285	6276781.55	690858.42	419500.73	486553.93	365937.25	184929.58	73343.46	342740.49	51100.21	427786.72	2586.52	3230148.1	33.41	15.8	91.01	0	0	627.68
2006286	6707406.24	670104.36	437182.17	629083.91	551922.87	220707.48	117134.03	357078.35	51100.21	438409.37	2586.52	3230800.83	33.41	15.8	91.01	0	0	670.74
2006287	6704947.67	649480.69	447871.18	633138.07	550072.17	269415.79	133721.06	302436.53	55535.2	428879.51	2586.52	3230514.8	33.41	15.8	91.01	0	0	670.49
2006288	7121362.18	699132.78	442606.49	745948.5	656486.34	359160.26	149304.15	307277.9	60314.95	465823.1	2837.68	3231204.11	33.41	15.8	60.81	0	0	712.14
2006289	7377121.79	722616.65	433776.84	775508.52	750379.39	434824.8	160603.99	317509.98	63367.48	482498.73	2837.68	3231931.79	33.41	15.8	60.81	0	0	737.71
2006290	7494583.2	717146.53	417817.87	807158.5	791912.13	482386.9	163141.49	324512.96	63367.48	491103.94	2837.68	3231931.79	33.41	15.8	60.81	0	0	749.46
2006291	7578038.51	717146.53	417817.87	834466.63	794665.73	482386.9	163141.49	369481.13	63367.48	498930.95	2837.68	3232530.18	33.41	15.8	60.81	0	0	757.8
2006292	7604966.5	717146.53	417817.87	834466.63	794665.73	490256.98	169742.55	381937.98	63367.48	498930.95	2837.68	3232530.18	33.41	15.8	60.81	0	0	760.5
2006293	7604966.5	717146.53	417817.87	834466.63	794665.73	490256.98	169742.55	381937.98	63367.48	498930.95	2837.68	3232530.18	33.41	15.8	60.81	0	0	760.5
2006294	7983646.56	759121.91	417976.83	834466.63	889865.18	688145.22	197736.73	381937.98	63367.48	513922.01	2837.68	3233002.96	33.41	15.8	60.81	0	0	798.36
2006295	8017966.08	788535.56	417976.83	834466.63	889865.18	688145.22	197736.73	381937.98	63367.48	518827.88	2837.68	3233002.96	33.41	15.8	60.81	0	0	801.8
2006296	8077265.22	788535.56	417976.83	877375.38	897057.03	693745.43	197736.73	381937.98	63367.48	522426.22	2837.68	3233002.96	33.41	15.8	60.81	0	0	807.73
2006297	8077265.22	788535.56	417976.83	877375.38	897057.03	693745.43	197736.73	381937.98	63367.48	522426.22	2837.68	3233002.96	33.41	15.8	60.81	0	0	807.73
2006298	8401398.33	921491.79	447371.87	927272	897446.74	760554.33	219773.26	388816.66	78213	523642.28	2837.68	3232712.78	33.41	15.8	60.81	0	0	840.14
2006299	8528589.79	979574.87	469991.1	959822.08	897844.8	776461.89	229753.95	389881.67	80743.94	505892.68	3113.42	3233528.9	747.97	15.8	60.81	0	0	852.86
2006300	8622120.22	1005628.22	484968.14	985851.4	897844.8	784784.3	233682.62	397554.34	85352.37	508673.79	2285.25	3233528.9	747.97	15.8	46.4	0	0	862.21
2006301	8635649.32	1005438.3	488259.04	990714.4	897844.8	784784.3	233682.62	397554.34	90422.17	509169.11	2285.25	3233528.9	747.97	15.8	46.4	0	0	863.56
2006302	8677776.92	1005438.3	503642.52	993481.18	897844.8	799617.94	238671.57	401709.1	90422.17	509169.11	2285.25	3233528.9	747.97	15.8	46.4	0	0	867.78
2006303	8757552.28	1018451.94	503367.77	1011581.11	897844.8	810218.72	244492.39	407753.47	102375.02	525627.26	2285.25	3231588.45	747.97	15.8	46.4	0	0	875.76
2006304	8781134.75	1022082.2	506879.17	1023444.18	897844.8	810218.72	244492.39	407753.47	102375.02	529525.96	2285.25	3231588.45	1427.02	15.8	46.4	0	0	878.11
2006305	8876644.72	1022082.2	508282.25	1023444.18	897844.8	816652.18	248637.97	445478.18	107921.46	564324.45	7743.46	3231588.45	1427.02	15.8	46.4	0	0	887.66
2006306	8901900.44	1030735.84	509121.17	1039207.34	897844.8	816652.18	248637.97	445478.18	107921.46	564324.45	7743.46	3231588.45	1427.02	15.8	46.4	0	0	890.19
2006307	8901900.44	1030735.84	509121.17	1039207.34	897844.8	816652.18	248637.97	445478.18	107921.46	564324.45	7743.46	3231588.45	1427.02	15.8	46.4	0	0	890.19
2006308	9214478.91	1037564.88	519283.29	1045650.12	897844.8	849391.46	247781.02	445478.18	118500.6	806709.11	12041.86	3231588.45	1427.02	15.8	46.4	0	0	921.45
2006309	9261361.39	1038974.37	501101.33	1057479.99	897844.8	846735.16	255080.89	456352.96	124007.5	830562.69	17334.15	3231588.45	3080.98	15.8	46.4	0	0	926.14
2006310	9210294.92	1039687.98	500380.16	1065688.11	897844.8	856045.29	211763.47	431289.63	151850.38	831989.05	17334.15	3202122.79	3080.98	15.8	46.4	0	0	921.03
2006311	9241452.29	1039687.98	500380.16	1065688.11	897844.8	856045.29	211763.47	431289.63	172062.8	843521.2	16746.95	3202122.79	3080.98	15.8	46.4	0	0	924.15
2006312	9321420.6	1057404.13	562595.28	1082398.83	897844.8	837314.91	158260.34	415072.64	200934.36	846290.04	52892.63	3206113.55	3080.98	15.8	46.4	0	0	932.14
2006313	9313719.95	1057404.13	562595.28	1082398.83	897844.8	837314.91	158260.34	415072.64	200934.36	846290.04	45191.98	3206113.55	3080.98	15.8	46.4	0	0	931.37
2006314	9420158.96	1061293.69	572654.82	1084976.35	897844.8	805678.64	211650.33	438384.95	234892.05	852322.2	46286.01	3209401.94	3080.98	15.8	520.49	0	0	942.02
2006315	9487817.13	1064297.26	587224.57	1085822.71	897844.8	816114.45	214442.22	438836.94	266200.76	852322.2	47049.46	3210399.51	3080.98	15.8	3009.55	0	0	948.78
2006316	9487817.13	1064297.26	587224.57	1085822.71	897844.8	816114.45	214442.22	438836.94	266200.76	852322.2	47049.46	3210399.51	3080.98	15.8	3009.55	0	0	948.78
2006317	9492816.06	1064297.26	587224.57	1085822.71	897844.8	816114.45	214442.22	443835.87	266200.76	852322.2	47049.46	3210399.51	3080.98	15.8	3009.55	0	0	949.28
2006318	9481930.6	1064297.26	609200.16	1086584.27	897844.8	798834.86	156746.78	442062.94	303998.58	852322.2	50411.84	3210399.51	5046.14	15.8	3009.55	0	0	948.19
2006319	9637322.15	1068803.72	638063.83	1086584.27	897844.8	855610.94	196494.76	442062.94	316207.26	851301.77	60335.11	3211140.92	5046.14	2590.84	4078.93	0	0	963.73
2006320	9710296.93	1069327.58	655902.43	1087119.99	897844.8	877464.99	180015.63	464547.83	338239.77	852322.2	60543.34	3210778.28	8364.41	2590.84	4078.93	0	0	971.03
2006321	9849793.71	1069641.54	682472.26	1087119.99	897844.8	882925.06	183096.5	494690.86	344561.49	852322.2	81608.32	3213173.59	40594.96	2590.84	12857.28	0	3077.31	984.98
2006322	9849793.71	1069641.54	682472.26	1087119.99	897844.8	882925.06	183096.5	494690.86	344561.49	852322.2	81608.32	3213173.59	40594.96	2590.84	12857.28	0	3077.31	984.98
2006323	9862791.93	1069641.54	690608.46	1087119.99	897844.8	882925.06	183096.5	494690.86	344561.49	852322.2	81608.32	3213173.59	45455.08	2590.84	12859.18	0	3077.31	986.28
2006324	9849214.25	1069641.54	666282.49	1087050.66	897844.8	881443.96	185288.61	494690.86	344561.49	852322.2	81608.32	3213173.59	55561.7	2590.84	12859.18	0	3077.31	984.92
2006325	9805904.48	1069641.54	666282.49	1087050.66	897844.8	881443.96	175117.01	491161.49	344561.49	852322.2	81608.32	3183956.3	55561.7	2590.84	12467.65	0	3077.31	980.59
2006326	9805904.48	1069641.54	666282.49	1087050.66	897844.8	881443.96	175117.01	491161.49	344561.49	852322.2	81608.32	3183956.3	55561.7	2590.84	12467.65	0	3077.31	980.59
2006327	9919379.86	1069641.54	666282.49	1087050.66	897844.8	894983.24	165972.99	509909.58	436578.12	852447.31	95384.48	3168370.43	55561.7	2590.84	12467.65	0	3077.31	991.94
2006328	9937935.62	1069641.54	682322.16	1087050.66	897844.8	891976.57	151678.99	497340.59	448781.46	852447.31	133808.58	3150128.76	55561.7	2590.84	12467.65	0	3077.31	993.79
2006329	9922820.17	1069641.54	682192.7	1087119.99	897844.8	862695.24	140161.32	489455.06	450204.56	852698.07	178483.43	3117712.97	61737.4	2590.84	25988.23	0	3077.31	992.28
2006330	9930446.4	1069676.03	667097.28	1087085.25	897844.8	854041.28	131359.7	499282.67	458622.67	852171.33	190287.98	3126251.7	65839.79	15.8	26576.07	0	3077.31	993.04
2006331	10082505.53	1069710.81	679670.75	1087102.49	897844.8	866667.76	137692.05	509897.91	479020.63	852766.78	228183.52	3165684.87	77377.26	15.8	26576.07	0	3077.31	1008.25
2006332	10082505.53	1069710.81	679670.75	1087102.49	897844.8	866667.76	137692.05	509897.91	479020.63	852766.78	228183.52	3165684.87	77377.26	15.8	26576.07	0	3077.31	1008.25
2006333	10052084.21	1069710.81	657517.85	1087102.49	897844.8	805896.16	133023.16	511605.34	498214.29	852766.78	257392.08	3175050.95	70097.14	15.8	31552.53	0	3077.31	1005.21
2006334	10050585.32	1069710.81	657517.85	1087102.49	897844.8	805896.16	133023.16	511605.34	498214.29	852766.78	255893.19	3175050.95	70097.14	15.8	31552.53	0	3077.31	1005.06
2006335	10325217.61	1069710.81	662139.58	1087137.23	897844.8	839380	183559.29	525230.28	546794.93	852766.78	346252.02	3194700.04	70097.14	15.8	45294.87	0	3077.31	1032.52
2006336	10366376.47	1069710.81	653096.24	1087137.23	897844.8	864751	190492.83	510739.64	565379.97	852766.78	367001.24	3196932.88	63698.07	15.8	42515.14	0	3077.31	1036.64
2006337	10472337.57	1068786.03	643601.63	1087137.23	897844.8	888849.91	205997.24	517376.37	569580.57	852766.78	423992.83	3199418.12	70111.96	15.8	40350.7	0	5290.89	1047.23
2006338	10623413.88	1068506.75	656022.08	1087137.23	897844.8	914019.88	241126.01	491773.13	585163.62	852766.78	480512.24	3201762.89	78303.78	15.8	64032.1	0	3270.87	1062.34
2006339	10705296.9	1068506.75	648420.65	1087137.23	897844.8	923729.46	244065.36	484953.5	596811.28	852766.78	543171.22	3199961.82	80911.67	15.8	72573.79	0	3270.87	1070.53
2006340	11162205.16	1069606.23	697897.1	1087137.23	897844.8	932894.04	282654.51	487017.99	646023.28	852766.78	763270.11	3202559.77	99899.2	15.8	138191.52	0	3270.87	1116.22
2006341	11197491.4	1069606.23	700470.18	1087137.23	897844.8	932894.04	292388.99	485412.62	651144.45	852766.78	771912.8	3202559.77	98517.06	15.8	149557.83	0	4106.91	1119.75
2006342	11204571.67	1068943.36	707286.91	1087137.23	897844.8	932894.04	292388.99	485412.62	651144.45	852766.78	771912.8	3202559.77	99521.89	15.8	149479.4	0	4106.91	1120.46
2006343	11343541.28	1068943.36	738493.94	1087137.23	897844.8	934709.71	313728.61	488340.52	669269.91	852766.78	817621.85	3203030.28	97628.23	15.8	168747.42	0	4106.91	1134.35
2006344	11505723.53	1069710.81	780497.11	1087137.23	897844.8	934797.53	330979.55	502044.25	680047.12	852766.78	855913.3	3203592.96	101517.26	15.8	202789.03	0	4914.08	1150.57
2006345	11642336.41	1069710.81	805520.42	1087137.23	897844.8	934797.53	331827.15	502044.25	689936.85	852766.78	922525.14	3203592.96	117215.71	15.8	221330.97	0	4914.08	1164.23
2006346	11792218.26	1069710.81	878430.04	1087137.23	897844.8	934866.75	300589.54	508444.65	719219.14	852766.78	943699.02	3195796.55	147127.95	15.8	250499.19	0	4914.08	1179.22
2006347	11815204.23	1069710.81	914553.58	1087137.23	897844.8	932006.41	249683.62	506149.15	726086.08	852766.78	950104.55	3186128.64	186834.34	15.8	250112.44	0	4914.08	1181.52
2006348	11875387.52	1069710.81	946627.3	1087137.23	897844.8	932006.41	250445.88	506149.15	727218.23	852766.78	950104.55	3186128.64	205872.86	15.8	254218.41	0	7984.74	1187.54
2006349	11881264.74	1069710.81	947507.4	1087137.23	897844.8	924996.3	209292.51	506149.15	731675.71	852766.78	950104.55	3186128.64	228776.33	15.8	276655.53	0	11347.28	1188.13
2006350	11916404.73	1069710.81	947507.4	1087137.23	897844.8	904607.34	197681.83	537694.41	732184.07	852766.78	974149.03	3194143.97	231896.69	15.8	274765.6	0	13143.05	1191.64
2006351	11943622.15	1069710.81	964999.41	1087137.23	897844.8	902702.42	209237.9	540616.45	719753.24	852766.78	981435.1	3196396.66	220563.18	15.8	289362.67	0	9923.78	1194.36
2006352	12031055.54	1069710.81	966006.16	1087137.23	897844.8	902810.37	220807.53	550547.08	719650.41	852766.78	999679.4	3199702.3	236552.3	15.8	316744.88	0	9923.78	1203.11
2006353	12121521.8	1069710.81	966006.16	1087137.23	897844.8	909295.89	225916.51	564912.92	733977.73	852766.78	1010787.43	3206256.81	246956.83	15.8	336589.56	0	12190.62	1212.15
2006354	12121521.8	1069710.81	966006.16	1087137.23	897844.8	909295.89	225916.51	564912.92	733977.73	852766.78	1010787.43	3206256.81	246956.83	15.8	336589.56	0	12190.62	1212.15
2006355	12148183.47	1069710.81	966006.16	1087137.23	897844.8	909295.89	225916.51	564912.92	733977.73	852766.78	1029530.41	3206256.81	246956.83	15.8	344508.24	0	12190.62	1214.82
2006356	12201665.4	1069710.81	966006.16	1087137.23	897844.8	909295.89	225916.51	564912.92	733977.73	852766.78	1066886.24	3206256.81	246956.83	15.8	360634.34	0	12190.62	1220.17
2006357	12202254.15	1069710.81	966006.16	1087137.23	897844.8	909295.89	225916.51	564912.92	743024.66	852766.78	1058428.06	3206256.81	246956.83	15.8	360634.34	0	12190.62	1220.23
2006358	12717421.2	1069710.81	966006.16	1087137.23	897844.8	924929.83	276168.58	617197.4	849635.05	852766.78	1175621.53	3209072.79	328230.16	15.8	448669.64	0	13258.73	1271.74
2006359	12802571.32	1069710.81	966006.16	1087137.23	897844.8	926252.7	301188.34	602701.09	874367.97	852766.78	1195765.06	3210414.67	349113.34	15.8	454871.92	0	13258.73	1280.26
2006360	12885124.69	1069710.81	966006.16	1087137.23	897844.8	933356.83	345430.89	590047.42	895222.3	852766.78	1181173.39	3214573.01	379096.73	15.8	458327.9	0	13258.73	1288.51
2006361	12885124.69	1069710.81	966006.16	1087137.23	897844.8	933356.83	345430.89	590047.42	895222.3	852766.78	1181173.39	3214573.01	379096.73	15.8	458327.9	0	13258.73	1288.51
2006362	12852716.67	1069710.81	966006.16	1087137.23	897844.8	925721.33	286774.39	569155.8	895222.3	852766.78	1200295.23	3198507.31	435221.45	15.8	451279.85	0	15901.5	1285.27
2006363	12909968.79	1069710.81	966006.16	1087137.23	897844.8	923517.29	296873.57	572304.6	858369.52	852766.78	1231250.07	3203341.16	468439.18	15.8	465334.4	0	15901.5	1291
2006364	12917144.74	1069710.81	966006.16	1087137.23	897844.8	923517.29	296873.57	572304.6	865545.47	852766.78	1231250.07	3203341.16	468439.18	15.8	465334.4	0	15901.5	1291.71
2007001	12991511.65	1069710.81	966006.16	1087137.23	897844.8	928940.82	340348.66	545210.13	863809.42	852731.14	1217436.68	3214431.8	512000.07	15.8	478830.71	0	15901.5	1299.15
2007002	12980750.67	1069710.81	966006.16	1087137.23	897844.8	919956.86	339746.65	520218.5	866325.59	852731.14	1220350.89	3215304.01	512000.07	15.8	496344.73	0	15901.5	1298.08
2007003	13202392.27	1069710.81	966006.16	1087137.23	897844.8	918990.85	367071.57	531938.23	909957.93	852731.14	1258632.8	3221548.21	587187.78	15.8	516561.53	0	15901.5	1320.24
2007004	13203715.35	1069710.81	966006.16	1087137.23	897844.8	918990.85	367071.57	531938.23	911281.01	852731.14	1258632.8	3221548.21	587187.78	15.8	516561.53	0	15901.5	1320.37
2007005	13213392.23	1069710.81	966006.16	1087137.23	897844.8	918990.85	367071.57	531938.23	911281.01	852731.14	1258632.8	3221548.21	587187.78	15.8	526238.42	0	15901.5	1321.34
2007006	13283669.23	1069710.81	966006.16	1087137.23	897844.8	924283.95	385118.59	547597.74	904988.86	852731.14	1248247.59	3200256.06	620039.77	15.8	562633.29	0	15901.5	1328.37
2007007	13324064.1	1069710.81	966006.16	1087137.23	897844.8	915222.39	359622.95	535013.05	923377.92	852731.14	1248247.59	3207027.33	635984.34	15.8	604918.3	0	20048.38	1332.41
2007008	13388518.7	1069710.81	966006.16	1087137.23	897844.8	913271.87	374721.74	536825.06	928990.09	852731.14	1260672.73	3214144.51	645184.28	3303.28	616770.71	0	20048.38	1338.85
2007009	13371846.22	1069710.81	966006.16	1087137.23	897844.8	914004	375807.3	544885.41	930894.21	852731.14	1260672.73	3207098.5	642662.26	3303.28	598804.59	0	19127.88	1337.18
2007010	13334597.96	1069710.81	966006.16	1087137.23	897844.8	909702.75	363027.29	576959.05	934563.58	852766.78	1260838.69	3204749.52	606863.45	3303.28	585350.09	0	14618.57	1333.46
2007011	13377886.28	1069710.81	966006.16	1087137.23	897844.8	918176.94	355323.83	596257.48	943245.75	852766.78	1260838.69	3207907.52	586148.71	3303.28	617443.8	0	14618.57	1337.79
2007012	13343065.78	1069710.81	966006.16	1087137.23	897844.8	909554.99	328738.71	587863.54	968421.4	852766.78	1260838.69	3196142.2	542715.73	3303.28	647015.4	8808.13	14864.19	1334.31
2007013	13364282.31	1069710.81	966006.16	1087137.23	897844.8	909554.99	328738.71	590249.63	979436.25	852766.78	1260838.69	3196142.2	542715.73	3303.28	654830.99	8808.13	14864.19	1336.43
2007014	13474079.14	1069710.81	966006.16	1087137.23	897844.8	907069.39	342268.86	588226.05	1039717.05	852766.78	1260838.69	3196433.35	540333.54	5462.61	695160.51	8808.13	14961.43	1347.41
2007015	13516466.44	1069710.81	966006.16	1087137.23	897844.8	907069.39	342268.86	594169.89	1042891.41	852766.78	1260838.69	3196433.35	538417.12	5462.61	730346.02	8808.13	14961.43	1351.65
2007016	13535689.49	1069710.81	966006.16	1087137.23	897844.8	907069.39	342268.86	594169.89	1060934.46	852766.78	1260838.69	3196433.35	538417.12	5462.61	731526.03	8808.13	14961.43	1353.57
2007017	13717748.39	1069710.81	966006.16	1087137.23	897844.8	919483.41	413832.92	568759.9	1095935.94	852766.78	1260838.69	3212864.93	559958.85	5462.61	782042.05	8808.13	14961.43	1371.77
2007018	13836751.71	1069710.81	966006.16	1087137.23	897844.8	923722.05	429710.83	569447.39	1127193.79	852766.78	1260838.69	3214586.35	591072.63	7146.31	813885.75	9386.95	14961.43	1383.68
2007019	13900724.85	1069710.81	966006.16	1087137.23	897844.8	923722.05	429710.83	559860.5	1171206.94	852766.78	1260838.69	3214586.35	599477.56	7146.31	835315.17	9099.48	14961.43	1390.07
2007020	13902399.13	1069710.81	966006.16	1087137.23	897844.8	923722.05	429710.83	559860.5	1171206.94	852766.78	1260838.69	3214586.35	599477.56	7146.31	835822.93	10266	14961.43	1390.24
2007021	14067472.73	1069710.81	966006.16	1087137.23	897844.8	931984.56	470782.33	587237.13	1172805.42	852766.78	1260838.69	3216982.62	632967.39	10724.5	882937.65	10266	15146.9	1406.75
2007022	14174720.45	1069710.81	966006.16	1087137.23	897844.8	934583.03	509036.05	621462.7	1148450.08	852766.78	1260838.69	3221207.77	669423.32	10724.5	897646.36	10552.72	15995.69	1417.47
2007023	14199166.31	1069710.81	966006.16	1087137.23	897844.8	934726.5	517968.71	621523.92	1120934.81	852766.78	1260838.69	3222403.3	687120.82	21026.92	915089.17	6738.25	15995.69	1419.92
2007024	14290045.24	1069710.81	966006.16	1087137.23	897844.8	934726.5	538443.19	636629.54	1143243.81	852766.78	1260838.69	3225507.41	694505.06	31726.54	927026.26	6603	15995.69	1429
2007025	14384147.63	1069710.81	966006.16	1087137.23	897844.8	934726.5	562132.95	667062.53	1153494.82	852766.78	1260838.69	3226432.33	695209.58	36863.95	948252.19	8338.85	15995.69	1438.41
2007026	14501669.27	1069710.81	966006.16	1087137.23	897844.8	934726.5	595864.27	709276.21	1165410.61	852766.78	1260838.69	3228737.78	700934.26	37541.48	969205.39	8338.85	15995.69	1450.17
2007027	14575537.77	1069710.81	966006.16	1087137.23	897844.8	934726.5	604439.63	709276.21	1178262.41	852766.78	1260838.69	3232042.88	716630.07	37541.48	1001928.96	9055.7	15995.69	1457.55
2007028	14545768.45	1069710.81	966006.16	1087137.23	897844.8	928284.24	574944.07	740587.26	1185135.65	852766.78	1260838.69	3231552.37	729582.86	37541.48	956381.99	10124.62	15995.69	1454.58
2007029	14636285.21	1069710.81	966006.16	1087137.23	897844.8	926090.56	587497.79	740587.26	1205685.84	852766.78	1260838.69	3231552.37	745392.27	43381.57	991152.91	10124.62	15995.69	1463.63
2007030	14470812.04	1069710.81	966006.16	1087137.23	897844.8	927344.8	525394.99	712310.11	1173038.63	852766.78	1260838.69	3218407.36	723557.76	45584.66	980229.11	10124.62	15995.69	1447.08
2007031	14518802.4	1069710.81	966006.16	1087137.23	897844.8	929159.23	528806.71	716755.1	1217166.14	852766.78	1260903.34	3219169	722707.03	45584.66	976004.11	8565.76	15995.69	1451.88
2007032	14410530.41	1069710.81	966006.16	1087137.23	897844.8	933572.7	498569.26	687129.52	1237052.17	852766.78	1260903.34	3208885.73	682660.45	45584.66	953625.49	8565.76	15995.69	1441.05
2007033	14484167.12	1069710.81	966006.16	1087137.23	897844.8	934311.84	537967.9	665524.52	1297300.51	852766.78	1260903.34	3202857.11	662105.85	56758.36	962672.52	9649.39	15130.45	1448.42
2007034	14516092.81	1069710.81	966006.16	1087137.23	897844.8	934311.84	540060.35	668224.65	1299773.48	852766.78	1260903.34	3204330.6	671449.24	56758.36	976515.79	9649.39	15130.45	1451.61
2007035	14551811.4	1069710.81	966006.16	1087137.23	897844.8	934311.84	540060.35	675554.21	1316071.86	852766.78	1260903.34	3204330.6	671449.24	56758.36	988364.42	9891.41	15130.45	1455.18
2007036	14568146.44	1069710.81	966006.16	1087137.23	897844.8	934311.84	540060.35	675554.21	1325790.94	852766.78	1260903.34	3204330.6	671449.24	56758.36	994980.38	9891.41	15130.45	1456.81
2007037	14470033.62	1069710.81	962692.79	1087137.23	897844.8	934311.84	540060.35	675554.21	1325790.94	852766.78	1260903.34	3204330.6	573036.75	56758.36	1000161.8	7713.39	14506.36	1447
2007038	14571838.75	1069710.81	962692.79	1087137.23	897844.8	934798.55	657545.1	672177.93	1315648.65	852766.78	1260903.34	3215834.99	557576.76	56758.36	1001469.65	7713.39	14506.36	1457.18
2007039	14537812.65	1069710.81	965362.89	1087137.23	897844.8	934798.55	657473.49	652698.96	1311099.95	852766.78	1260903.34	3215834.99	542241.24	56758.36	1004208.24	7713.39	14506.36	1453.78
2007040	14611958.88	1069710.81	965362.89	1087137.23	897844.8	934798.55	657473.49	652698.96	1330127.38	852766.78	1260903.34	3215834.99	573966.15	67233.64	1016341.28	7713.39	14506.36	1461.2
2007041	14671627.52	1069710.81	966006.16	1087137.23	897844.8	934798.55	629160.69	656051.93	1363324.01	852766.78	1260676.86	3221442.15	560500.53	89407.51	1053040.92	7713.39	14506.36	1467.16
2007042	14632508.41	1069710.81	966006.16	1087137.23	897844.8	934798.55	629160.69	656051.93	1376383.36	852766.78	1260725.25	3221442.15	501150.57	86983.14	1064905.57	7487	11075.71	1463.25
2007043	14604310.83	1069710.81	966006.16	1087137.23	897844.8	933311.66	600551.75	658965.77	1378524.35	852766.78	1260463.87	3230824.76	500545.88	95055.11	1054910.26	0	11075.71	1460.43
2007044	14564662.8	1069710.81	966006.16	1087137.23	897844.8	933311.66	599685.28	655388.04	1332271.02	852766.78	1260577.78	3232493.13	510232.49	95055.11	1048465.18	0	17101.4	1456.47
2007045	14628709.52	1069710.81	966006.16	1087137.23	897844.8	934901.71	631461.9	656057.91	1318119.34	852766.78	1260903.34	3232963.12	532118.73	98185.67	1066814.7	0	17101.4	1462.87
2007046	14680641.98	1069710.81	966006.16	1087137.23	897844.8	934901.71	647883.29	655396.21	1328615.55	852766.78	1260903.34	3232872.12	546837.08	102397.61	1073651.97	0	17101.4	1468.06
2007047	14599693.9	1069710.81	966006.16	1087137.23	897844.8	934901.71	643872.1	665859.08	1294346.21	852766.78	1260903.34	3232872.12	550358.95	102397.61	1016999.68	0	17101.4	1459.97
2007048	14634293.59	1069710.81	966006.16	1087137.23	897844.8	933954.03	627045.42	643924.65	1341474.84	852766.78	1260903.34	3227792.98	570412.8	102397.61	1029204.81	0	17101.4	1463.43
2007049	14771328.67	1069710.81	966006.16	1087137.23	897844.8	934901.71	665192.82	636584.33	1388601.17	852766.78	1260903.34	3231404.1	588058.3	102397.61	1066273.79	0	17101.4	1477.13
2007050	14701579.24	1069710.81	966006.16	1087137.23	897844.8	934901.71	662603.99	609981.13	1349017.48	852766.78	1260903.34	3231404.1	586287.91	102397.61	1067070.47	0	17101.4	1470.16
2007051	14815304.31	1069710.81	966006.16	1087137.23	897844.8	934901.71	693915.68	609981.13	1360150.53	852766.78	1260903.34	3231404.1	618480.29	103491.36	1104950.34	0	17101.4	1481.53
2007052	14793032.18	1069710.81	966006.16	1087137.23	897844.8	932785.63	711299.58	578703.57	1354852.89	852766.78	1260903.34	3215196.93	629234.74	103491.36	1121499.73	0	4670.14	1479.3
2007053	14810687.41	1069710.81	966006.16	1087137.23	897844.8	932785.63	711299.58	578703.57	1354852.89	852766.78	1260903.34	3215196.93	631899.44	103491.36	1136490.26	0	4670.14	1481.07
2007054	14823859.36	1069710.81	966006.16	1087137.23	897844.8	932785.63	711299.58	578703.57	1367604.6	852766.78	1260903.34	3215196.93	633150.04	103491.36	1136490.26	0	4670.14	1482.39
2007055	14823859.36	1069710.81	966006.16	1087137.23	897844.8	932785.63	711299.58	578703.57	1367604.6	852766.78	1260903.34	3215196.93	633150.04	103491.36	1136490.26	0	4670.14	1482.39
2007056	14818901.25	1069710.81	966006.16	1087137.23	897844.8	932785.63	711299.58	578703.57	1367604.6	852766.78	1260903.34	3215196.93	633150.04	103491.36	1131532.15	0	4670.14	1481.89
2007057	14772905.15	1069710.81	966006.16	1087137.23	897844.8	932785.63	711299.58	578703.57	1343374.05	852766.78	1260903.34	3215196.93	633150.04	103491.36	1109766.6	0	4670.14	1477.29
2007058	14663251.84	1069710.81	966006.16	1087137.23	897844.8	932785.63	721049.39	625682.19	1171097.94	852766.78	1260472.04	3224489.68	630841.72	111171.11	1099959.74	0	6138.47	1466.33
2007059	14705466.59	1069710.81	966006.16	1087137.23	897844.8	932785.63	731477.84	626356.8	1184514.19	852766.78	1260903.34	3225286.13	637913.16	110192.71	1106294.44	0	10859.29	1470.55
2007060	14821483.16	1069710.81	966006.16	1087137.23	897844.8	932785.63	736182.53	646416.25	1202587.58	852766.78	1260903.34	3229786.78	667289.65	110192.71	1145596.35	0	10859.29	1482.15
2007061	14730249.15	1069710.81	966006.16	1087137.23	897844.8	932785.63	687827.43	641969.99	1205924.31	852766.78	1260903.34	3228221.27	667039.58	106452.46	1110012.2	0	10508.09	1473.02
2007062	14705011.69	1069710.81	966006.16	1087137.23	897844.8	931978.08	661018.46	636807.73	1209745.9	852766.78	1256717.67	3228152.13	664351.68	101968.03	1125505.46	0	10394.98	1470.5
2007063	14665490.76	1069710.81	966006.16	1087137.23	897844.8	932067.36	626044.01	616841.48	1220512.91	852766.78	1256717.67	3229823.67	660726.35	104884.07	1129106.68	0	10394.98	1466.55
2007064	14668624.9	1069710.81	966006.16	1087137.23	897844.8	932067.36	626044.01	616841.48	1220512.91	852766.78	1256717.67	3229823.67	660726.35	104884.07	1132240.82	0	10394.98	1466.86
2007065	14665134.56	1069710.81	966006.16	1087137.23	897844.8	908627.62	608608.37	615790.36	1230874.51	852766.78	1256717.67	3242506.62	675970.65	104884.07	1136867.14	0	8320.44	1466.51
2007066	14676202.64	1069710.81	966006.16	1087137.23	897844.8	908627.62	608608.37	615790.36	1247230.72	852766.78	1256717.67	3242506.62	675970.65	104884.07	1127669.08	0	12230.35	1467.62
2007067	14698188.62	1069710.81	966006.16	1087137.23	897844.8	908627.62	608608.37	615790.36	1352599.9	852766.78	1260903.34	3242506.62	675549.08	104884.07	1040521.78	0	12230.35	1469.82
2007068	14761003.71	1069710.81	966006.16	1087137.23	897844.8	913800.84	601761.56	606012.86	1442295.62	852766.78	1260903.34	3242506.62	673319.04	88227.46	1043978.89	0	12230.35	1476.1
2007069	14888564.78	1069710.81	966006.16	1087137.23	897844.8	913800.84	601761.56	588348.66	1450993.78	852766.78	1260903.34	3241129.42	802198.83	89139.8	1052091.09	0	12230.35	1488.86
2007070	14896404.25	1069710.81	966006.16	1087137.23	897844.8	912116.73	583697.62	582936.68	1458229.17	852766.78	1260903.34	3239953.4	817905.35	89139.8	1063324.67	0	12230.35	1489.64
2007071	14880256.37	1069710.81	966006.16	1087137.23	897844.8	912116.73	583697.62	582936.68	1442081.3	852766.78	1260903.34	3239953.4	817905.35	89139.8	1063324.67	0	12230.35	1488.03
2007072	14882088.45	1069710.81	966006.16	1087137.23	897844.8	912116.73	583697.62	582936.68	1473008.17	852766.78	1260903.34	3239953.4	828515.78	89139.8	1023619.45	0	12230.35	1488.21
2007073	14907125.15	1069710.81	966006.16	1087137.23	897844.8	912116.73	583697.62	585532.24	1489480.88	852766.78	1260903.34	3239953.4	828515.78	89139.8	1029587.88	0	12230.35	1490.71
2007074	14768415.84	1069710.81	966006.16	1087137.23	897844.8	912116.73	583697.62	592143.49	1485682.43	852766.78	1260903.34	3239953.4	803305.73	82714.5	919701.12	0	12230.35	1476.84
2007075	14785497.57	1069710.81	966006.16	1087137.23	897844.8	912116.73	583697.62	600285.94	1452088.72	852766.78	1260903.34	3239953.4	823794.8	83801.29	936747.86	0	16140.75	1478.55
2007076	14763908.94	1069710.81	966006.16	1087137.23	897844.8	912116.73	583697.62	601273.24	1452961.19	852766.78	1259717.46	3239953.4	840412.66	83893.81	897202.76	0	16712.96	1476.39
2007077	14671571.1	1069710.81	966006.16	1087137.23	897844.8	912116.73	583697.62	615681.33	1457366.95	852766.78	1259717.46	3239953.4	837576.6	83893.81	788776.86	0	16712.96	1467.16
2007078	14627827.05	1069710.81	966006.16	1087137.23	897844.8	912116.73	583697.62	615681.33	1425075.37	852766.78	1259717.46	3239953.4	837576.6	83893.81	777324.4	0	16712.96	1462.78
2007079	14607628.95	1069710.81	966006.16	1087137.23	897844.8	912116.73	583697.62	603864.23	1426087.84	852766.78	1259717.46	3239953.4	837004.58	83893.81	768502.94	0	16712.96	1460.76
2007080	14547396.93	1069710.81	966006.16	1087137.23	897844.8	912116.73	583697.62	606689.34	1392467.83	852766.78	1259717.46	3239953.4	836183.96	83893.81	739984.52	0	16712.96	1454.74
2007081	14552411.13	1069710.81	966006.16	1087137.23	897844.8	912116.73	578410.09	606689.34	1392989.48	852766.78	1259717.46	3239953.4	850077.15	83893.81	735871.42	0	16712.96	1455.24
2007082	14440566.99	1069710.81	966006.16	1087137.23	897844.8	904429.22	494787.13	601714.71	1345652.87	852766.78	1259717.46	3237234.12	886035.9	83754.68	737237.14	0	14024.46	1444.06
2007083	14412818.77	1069710.81	966006.16	1087137.23	897844.8	904153.32	472229.82	609918.32	1323453.18	852766.78	1259717.46	3234060.77	883220.51	70484.25	765577.4	0	14024.46	1441.28
2007084	14346714.91	1069710.81	966006.16	1087137.23	897844.8	905862.43	447142.79	620238.42	1325607.99	852766.78	1259717.46	3228275.37	847617.97	65957.12	757468.36	0	12847.7	1434.67
2007085	14350715.97	1069710.81	966006.16	1087137.23	897844.8	905934.52	394551.12	624647.13	1335633.78	852766.78	1259717.46	3225444.82	871072.9	55577.12	789502.84	0	12847.7	1435.07
2007086	14343918.79	1069710.81	966006.16	1087137.23	897844.8	887395.99	370847.58	626109.93	1349214.64	852766.78	1259717.46	3229072.72	898044.34	54755.05	780126.79	0	12847.7	1434.39
2007087	14286564.87	1069710.81	966006.16	1076941.98	884339.96	881188.24	336049.34	626109.93	1346467.16	852766.78	1239919.81	3229072.72	908926.68	55216.85	799139.25	0	12388.37	1428.66
2007088	14350031.45	1069710.81	966006.16	1074908.17	884339.96	906638.19	404312.21	652285.1	1330805.22	852766.78	1237589.58	3239392.66	879631.57	52722	782859.96	0	13742.27	1435
2007089	14381477.9	1069710.81	966006.16	1074908.17	884339.96	926838.04	458764.1	671845.18	1320449.95	852766.78	1237589.58	3241693.37	837488.31	49721.8	773292.6	0	13742.27	1438.15
2007090	14222915.93	1069710.81	966006.16	1074908.17	884339.96	892157.4	441970.15	686312.3	1217466.91	850127.16	1229995.12	3242236.7	814787.71	45896.93	794656.61	0	10023.03	1422.29
2007091	14158467.48	1069710.81	966006.16	1074213.4	867161.87	908181.03	469155.86	670060.95	1232093.08	849011.38	1229963.1	3245423.97	721969.2	45656.4	797516.43	0	10023.03	1415.85
2007092	14116828.52	1067013.51	966006.16	1074213.4	876444.9	913662.7	479502.45	661886.7	1230697.65	846128.21	1241934.69	3244241.4	684445.96	45868.05	772846.26	0	9615.66	1411.68
2007093	14077973.56	1067013.51	962842.95	1074213.4	876444.9	915480	488544.64	639380.77	1209130.22	846128.21	1245286.83	3245164.76	665501.86	46007.4	784897.64	0	9615.66	1407.8
2007094	14110320.1	1067013.51	962258.58	1074213.4	876444.9	918012.97	500039.66	636186.31	1226789.95	851878.4	1257489.45	3246347.33	666693.55	44843.96	770171.64	0	9615.66	1411.03
2007095	14105353.3	1067013.51	962582.3	1074213.4	876444.9	923632.33	512694.21	639421.8	1209873.62	852179.46	1256324.32	3246347.33	661506.7	41989.58	770509.44	0	8299.57	1410.54
2007096	14063600.17	1067013.51	962582.3	1072942.74	875501.07	923632.33	512694.21	639421.8	1209873.62	852179.46	1256324.32	3246347.33	661128.89	41989.58	731348.61	0	8299.57	1406.36
2007097	13970062.01	1060513.91	958186.79	1074483.84	878578.3	922351.58	514411.54	658593.2	1227341.03	845534.28	1239748.55	3245603.07	629262.5	30415.75	674417.27	0	8299.57	1397.01
2007098	14036841.23	1058156.87	960605.44	1077497.31	882017.36	921517.06	523122.81	689734.79	1217416.83	846281.56	1238226.02	3245147.69	655046.68	25233.22	688204.5	0	6312.27	1403.68
2007099	14004782.21	1058156.87	960605.44	1077497.31	882017.36	921068.63	511646.25	689734.79	1211057	846281.56	1237536.98	3245147.69	651288.06	25233.22	678877.95	0	6312.27	1400.48
2007100	14014348.45	1058156.87	960605.44	1077497.31	882017.36	921068.63	518274.64	690644.51	1196603.18	846281.56	1237536.98	3245147.69	666231.51	25233.22	680416.48	0	6312.27	1401.43
2007101	13979255.4	1058156.87	960605.44	1077497.31	882017.36	921068.63	535195.12	693527.84	1195845.62	846281.56	1222623.81	3245147.69	679742.09	25233.22	627679.75	0	6312.27	1397.93
2007102	13847762.95	1058156.87	960944.43	1074001.36	866523.77	912398.37	522088.57	691751.27	1194903.4	846281.56	1219099.26	3245147.69	645686.92	25233.22	576913.17	0	6312.27	1384.78
2007103	13861140.63	1058156.87	960944.43	1074001.36	866523.77	912398.37	522088.57	691751.27	1209007.53	846281.56	1218372.81	3245147.69	645686.92	25233.22	576913.17	0	6312.27	1386.11
2007104	13862996.35	1058156.87	960944.43	1074001.36	866523.77	912398.37	521344.45	691751.27	1222151.66	846281.56	1212987	3245147.69	645686.92	20074.74	576913.17	0	6312.27	1386.3
2007105	13588722.1	1068691.86	961637.51	1078665.78	843501.03	890594.16	439903.96	673584.56	1215525.56	848811.55	1208588.24	3235648.34	600281.22	23534.37	491120.85	0	6312.27	1358.87
2007106	13578065.2	1068691.86	961637.51	1078665.78	843501.03	890594.16	439903.96	643689.46	1218961.57	848811.55	1208588.24	3235648.34	598695.71	23534.37	508508.57	0	6312.27	1357.81
2007107	13541145.05	1068691.86	961637.51	1078665.78	843167.37	894400.2	439441.55	656816.64	1214592.55	848811.55	1202227.33	3237951.34	572022.8	23534.37	490551.1	0	6312.27	1354.11
2007108	13548092.05	1068691.86	962235.49	1078665.78	843167.37	892315.63	448051.89	666322.57	1201485.06	848811.55	1201882.29	3240886.73	573801.65	23534.37	489606.71	0	6312.27	1354.81
2007109	13542118.57	1068691.86	962235.49	1078665.78	843167.37	867029.42	452659.52	697929.51	1184875.9	848811.55	1198206.06	3240886.73	587975.7	23534.37	478816.21	0	6312.27	1354.21
2007110	13627327.25	1068691.86	962235.49	1086769.62	885419.15	863672.27	453179.36	689339.2	1189000.06	848811.55	1213911.19	3242050.42	627757.01	21155.77	466701.2	0	6312.27	1362.73
2007111	13653183.06	1068691.86	962235.49	1086769.62	885419.15	872130.33	457425.44	706789.56	1183847.89	845759.07	1207775.13	3242992.12	624106.95	21155.77	479451.58	0	6312.27	1365.32
2007112	13562814.61	1062558.65	964243.06	1086562.47	843838.88	871148.26	436685.07	696316.93	1173560.26	847286.85	1220989.52	3243919.66	636817.39	23129.3	447125.2	0	6312.27	1356.28
2007113	13589576.97	1062558.65	964243.06	1086562.47	892666.23	864603.14	406440.83	713778.72	1176610.93	846609.46	1220989.52	3240910.94	637988.94	23543.41	443455.73	0	6312.27	1358.96
2007114	13443343.3	1057758.2	963797.54	1082659.64	890848.33	855158.96	376120.62	688555.41	1174570.67	842056.21	1217888.88	3238206.98	587627.8	23543.41	435935.71	0	6312.27	1344.33
2007115	13213058.5	1043881.15	959561.79	1081681.57	881893.16	841716.15	362006.61	648670.15	1155621.41	835797.29	1192783.49	3232009.96	539148.7	18182.17	411648.87	0	6312.27	1321.31
2007116	13140346.05	1038006.78	957283.14	1081681.57	877416.9	840713.87	371484.55	638152.81	1144699.39	836619.13	1182996.55	3232718.64	512963.83	18182.17	403309.37	0	1973.59	1314.03
2007117	13153285.15	1049368.35	957283.14	1081681.57	877416.9	840713.87	369988.14	632878.58	1157501.98	837864.83	1192200.33	3239459.65	512963.83	18182.17	381664.49	0	1973.59	1315.33
2007118	13166887.54	1053928.17	957283.14	1081681.57	877416.9	867048.17	377014.13	648664.74	1153718.12	838072.72	1192200.33	3240313.94	506025.48	17502.3	351900.49	0	1973.59	1316.69
2007119	13190300.49	1054469.87	955855.01	1082675.17	875584.52	867907.45	371576.68	653833.64	1182650.63	838072.72	1193888.66	3239896.04	503188.47	14683.79	351900.49	0	1973.59	1319.03
2007120	13108068.21	1059189.38	949246.19	1080176.35	875660.84	864664.29	396543.57	644437.99	1147114.58	838032.39	1222073.75	3241034.13	475489	14683.79	295742.85	0	1835.38	1310.81
2007121	13126955.26	1059189.38	949420.1	1081095.02	875020.22	868020.48	408137.99	641961.48	1145979.57	838032.39	1223160.01	3241034.13	473225.93	14683.79	304015.65	0	1835.38	1312.7
2007122	13108614.84	1059189.38	941878.94	1081248.13	875020.22	865220.66	406817.94	647875.65	1147457.86	838032.39	1220769.1	3241034.13	473599.89	14683.79	291807.64	0	1835.38	1310.86
2007123	13103833.67	1059189.38	941878.94	1081248.13	875020.22	865220.66	406817.94	659334.3	1135914.82	838032.39	1216072.32	3241034.13	473599.89	14683.79	291807.64	0	1835.38	1310.38
2007124	13084887.26	1059189.38	941878.94	1081248.13	875020.22	865220.66	406817.94	659334.3	1137818.52	838032.39	1216072.32	3241034.13	457108.9	14683.79	287460.69	0	1835.38	1308.49
2007125	13057841.28	1056022.45	944581.17	1081248.13	870216.42	873857.7	417014.51	669042.88	1115881.44	845091.11	1195862.17	3241034.13	447369.38	14683.79	281664.7	0	2139.75	1305.78
2007126	12949920.91	1056022.45	944581.17	1081248.13	870216.42	876665.67	423328.31	644607.85	1072001.66	845091.11	1191254.31	3241053.07	407625.91	10415.51	281538.03	0	2139.75	1294.99
2007127	12954670.99	1056022.45	955496.58	1081248.13	870216.42	883058.85	430154.53	639861.22	1076913.43	845091.11	1192270.11	3241053.07	398914.45	10415.51	269683.83	0	2139.75	1295.47
2007128	12792741.79	1042770.52	939927.62	1081532.66	874836.67	880184.77	418973.94	605823.86	1035447.46	834958.98	1199785.98	3238104.54	392119.49	10415.51	233588.47	0	2139.75	1279.27
2007129	12813860.99	1042979.98	951123.54	1081532.66	874836.67	880184.77	418973.94	605158.67	1057259.78	834958.98	1199785.98	3234753.02	385749.51	10415.51	231876.65	0	2139.75	1281.39
2007130	12792875.28	1042979.98	950597.3	1081532.66	874836.67	880184.77	418973.94	592048.97	1051592.77	834958.98	1202454.66	3233359.54	401640.12	10415.51	213028.09	0	2139.75	1279.29
2007131	12659149.55	1047655.42	949071.11	1081888.11	872832.66	865942.86	384352.87	594774.09	1049877.83	830484.06	1190626.42	3231784.54	364325.41	10415.51	180847.33	0	2139.75	1265.91
2007132	12531825.33	1046452.58	947266.54	1078922.32	862085.97	861185.79	361157.06	595283.4	1045957.89	831231	1159082.49	3233933.61	330915.4	7199.74	167010.36	0	2139.75	1253.18
2007133	12512816.98	1057648.89	952925.13	1080156.09	850822.43	876053.15	351553.1	597353.78	1034850.35	830604.18	1161002.41	3234305.29	311796.19	6368.35	163629.05	0	1924.99	1251.28
2007134	12465424.87	1057648.89	952925.13	1080156.09	850822.43	876053.15	351553.1	560101.53	1029612.46	830604.18	1161738.08	3234305.29	309846.04	6368.35	159941.55	0	1924.99	1246.54
2007135	12431927.77	1057648.89	953491.19	1075313.99	828737.9	876053.15	351553.1	564864.56	1018780.29	830604.18	1167309.92	3234305.29	298267.53	6368.35	164832.75	0	1924.99	1243.19
2007136	12353016.05	1062587.11	946449.55	1070678.83	796740.5	876169.95	358272.13	587059.56	1023045.9	840928.51	1150608.17	3231017.49	268252.32	6368.35	131057.06	0	1924.99	1235.3
2007137	12273314.64	1062158.65	943601.15	1070659.95	793770.37	888352.22	350613.77	584237.31	995055.82	841012.43	1140285.07	3231987.08	233159.16	5163.39	129509.68	0	1924.99	1227.33
2007138	12228250.87	1063323.98	940429.93	1069397.59	789643.7	892687.04	335179.44	578927.83	1002295.34	840547.86	1132631.96	3231807.69	227132.28	4397.68	117126.57	0	1283.26	1222.83
2007139	12214798.63	1063323.98	939643.4	1068894.71	790293.45	892104.73	331583.08	574055.11	1032019.82	840547.86	1119222.14	3231389.54	216245.71	2145.77	110607.36	0	1283.26	1221.48
2007140	12195153.44	1063323.98	936629.57	1069400.13	794722.57	890221.14	335121.28	582084.11	1013802.03	838029.98	1109784.1	3233842.11	217226.33	2145.77	106753.11	0	628.5	1219.52
2007141	12114406.6	1063323.98	936236.87	1067807.97	793550.59	885543.46	327568.38	576791.26	968062.33	837658.09	1097705.99	3235644.12	213547.48	2145.77	106753.11	0	628.5	1211.44
2007142	12052235.52	1063323.98	928148.36	1058970.87	798371.31	892151.5	303097.04	573589.93	954883.98	828387.07	1086357.06	3231990.4	220393.77	666.29	109981.05	0	518.54	1205.22
2007143	12051445.56	1063323.98	928148.36	1058970.87	798371.31	892151.5	303097.04	577246.05	947730.81	828387.07	1086357.06	3231990.4	223148.35	618.8	109981.05	0	518.54	1205.14
2007144	12035185.21	1063323.98	925211.61	1061114.88	797580.51	898742.7	302721.35	573582.73	962331.11	828387.07	1091180.85	3231990.4	190680.42	618.8	105795.89	0	518.54	1203.52
2007145	12029128.85	1063725.92	919581.79	1071904.89	805722.3	889053.1	306015.22	573582.73	973876.08	822909.59	1093024.32	3231990.4	172237.63	618.8	102963.16	0	518.54	1202.91
2007146	11968940.95	1059460.88	915621.09	1069377.05	792097.4	886497.11	307720.07	558105.04	965589.47	819338.4	1107775.31	3228660.34	164505.69	618.8	91651.38	0	518.54	1196.89
2007147	11912658.88	1059460.88	908878.22	1069198.2	774502.53	879811.62	304705.12	559480.32	978097.01	819338.4	1095724.86	3228660.34	143332.14	0	89729.87	0	518.54	1191.27
2007148	11886248.94	1059460.88	905097.71	1069198.2	774502.53	879972.83	307954.75	559480.32	960512.37	819338.4	1093176.34	3228660.34	137425.01	0	89729.87	0	518.54	1188.62
2007149	11862177.03	1059460.88	905097.71	1069198.2	774502.53	879972.83	307954.75	546407.68	955424.79	819338.4	1086009.41	3228660.34	137425.01	0	90985.11	0	518.54	1186.22
2007150	11819613.57	1059460.88	904032.06	1069198.2	774502.53	879972.83	307954.75	546519.46	939683.71	819338.4	1086009.41	3228660.34	111556.51	0	90985.11	0	518.54	1181.96
2007151	11846658.93	1059460.88	894616.9	1069198.2	754650.54	895677.75	323801.12	591919.29	934256.84	818055.14	1077744.22	3230109.43	112352.8	0	83076.45	0	518.54	1184.67
2007152	11846713.98	1059460.88	892994.96	1066459.45	754650.54	895677.75	323801.12	591919.29	945103.39	818055.14	1073505.47	3230109.43	110160.72	0	83076.45	0	518.54	1184.67
2007153	11835081.17	1059460.88	888988.45	1064765.14	757571.97	888696.56	335606.83	591901.37	937173.04	816800.08	1073581.22	3231520.29	112909.4	0	74366.57	0	518.54	1183.51
2007154	11784727.79	1043733.62	866782.91	1072119.57	758134.68	894462.43	331372.33	601069.05	925915.8	812871.63	1078661.32	3235379.46	91535.11	0	70950.49	0	518.54	1178.47
2007155	11540944.94	1039154.69	833552.29	1068771.99	752550.86	877052.76	311118.61	592287.56	850846.53	795084.94	1068189.59	3234527.02	63375.36	0	52757.36	0	454.54	1154.09
2007156	11502136.64	1032214.21	833380.66	1068806.94	751120.33	868084.77	311118.61	591811.53	844138.84	789717.27	1065211.69	3234581.68	57517.34	0	52757.36	0	454.54	1150.21
2007157	11405688.03	1011726.58	830048.71	1067199.58	750975.34	833834.14	310695.5	589915.36	836450.69	784412.36	1062664.4	3233096.17	40236.46	0	52757.36	0	454.54	1140.57
2007158	11404656.71	1007725.18	831573.22	1065467.24	750975.34	817310.88	314398.71	584579.31	852653.74	784790.89	1051649.42	3235371.32	55454.91	0	51031.16	0	454.54	1140.47
2007159	11316498.45	1000434.21	828274.8	1065467.24	750975.34	805582.95	312728.58	579724.24	811860.21	783907.52	1027039.18	3235046.65	62750.98	0	51031.16	0	454.54	1131.65
2007160	11271237.11	974851.78	828244.19	1062610.63	765007.61	805137.16	309100.49	580820	802176.45	783628.69	1022756.56	3233995.61	62750.98	0	38481.57	0	454.54	1127.12
2007161	11173528.02	972806.78	820458.8	1064782.11	766156.45	790880	284884.55	576183.55	802287.38	783427.77	1012316.16	3228180.31	36471.89	0	33016.9	0	454.54	1117.35
2007162	11171281.17	972806.78	808523.37	1064782.11	766156.45	790880	284884.55	579588.16	801706.69	783427.77	1019180.82	3228180.31	36471.89	0	33016.9	0	454.54	1117.13
2007163	11089271.35	952074.09	786588.17	1051257.59	756513.83	783100.36	262700.69	624199.84	796833.57	781488.22	1008434.6	3225500.29	25887.82	0	33016.9	0	454.54	1108.93
2007164	11010921.6	952868.63	771971.84	1047024.2	755948.32	770324.23	268776.47	604185.09	779340.77	781578.07	1001641.84	3225117.54	19338.68	0	31130.53	0	454.54	1101.09
2007165	10959202.44	952868.63	770182.4	1040889.91	755629.12	770755.37	264253.35	574725.51	778468.56	781578.07	997060.89	3224699.65	15285.07	0	31130.53	0	454.54	1095.92
2007166	10917349.38	949449.03	752059.26	1038734.18	747080.93	763181.4	249878.52	574725.51	785807.47	784156.6	1004593.15	3223391.04	11486.38	0	31130.53	0	454.54	1091.73
2007167	10770621.08	942468.08	733267.66	1029241.26	724404.79	742193.53	245807.15	574075.83	766224.52	788646.94	970270.75	3226345.92	7961.31	0	18037.94	0	454.54	1077.06
2007168	10771154.93	942468.08	728188.55	1029034.39	724404.79	742193.53	245807.15	586047.25	762799.96	788468.89	968650.58	3225870.91	7961.31	0	17584.16	0	454.54	1077.12
2007169	10645474.89	947648.8	728923.47	1019894.49	715507.12	709983.75	221330.32	563859.44	761659.79	786913.34	940100.83	3222349.34	7961.31	0	17667.51	0	454.54	1064.55
2007170	10562883.58	955708.07	720700.94	1019838.9	710507.68	707462.59	219642.2	578878.9	721456.18	787130.41	892893.7	3221677.41	7624.87	0	17704.54	0	454.54	1056.29
2007171	10452459.32	936502.03	709900.95	1000615.6	702687.3	698359.17	225729.93	546600.88	719968.78	783900.3	880120.3	3221768.47	6943.89	0	17704.54	0	454.54	1045.25
2007172	10396908.24	942570.72	714132.63	986061.14	701839.93	702162.66	217373.04	544837.72	693415.56	783346.82	863573.9	3222550.8	5742.97	0	17624.98	0	454.54	1039.69
2007173	10269405.34	942570.72	708282.52	985655.75	703618.67	693654.83	214954.26	532507.57	657950.35	783224.79	809284.63	3222299.98	5742.97	0	7982.95	0	454.54	1026.94
2007174	10222885.99	937003.97	702859.71	991145.12	698410.22	687443.15	206816.49	549654.46	624502.38	780041.23	810481.51	3219126.45	5742.97	0	7982.95	0	454.54	1022.29
2007175	10302603.35	937003.97	702624.05	992979.81	687085.35	695910.32	207907.95	638699.25	613387.27	780108.48	814620.8	3217876.98	4740.8	0	7982.95	0	454.54	1030.26
2007176	10276213.84	927351	692783.33	991161.84	688725.02	695209.7	207907.95	635129.02	616284.52	777518.65	813035.52	3217876.98	3571.99	0	7982.95	0	454.54	1027.62
2007177	10252569.16	928380.08	699741.97	992925.32	676322.62	695209.7	198846.33	640586.78	623777.22	779497.99	789257.6	3217093.02	1272.22	0	7982.95	0	454.54	1025.26
2007178	10195305.66	948462.76	695127.84	980618.44	672614.02	669583.05	182274.33	641028.46	620491.97	775366.89	781099.98	3217707.4	1272.22	0	7982.95	0	454.54	1019.53
2007179	10034293.09	948462.76	680533.88	963850.08	663276.08	665919.73	177418.85	627602.33	531705.85	775032.55	777550.36	3216654.21	1079.88	0	3531.17	0	454.54	1003.43
2007180	9743747.63	951728.97	673997.07	904519.64	665105.99	658117.71	161101.66	528609.12	435406.52	775805.74	766147.01	3217730.34	980.51	0	2982.83	0	293.69	974.37
2007181	9672969.36	939209.04	670088.22	901963	658742.41	657477.72	130100.86	548398.77	450460.71	773610.73	718440.82	3218999.22	980.51	0	2982.83	0	293.69	967.3
2007182	9379951.31	912323.51	650489.98	878945.14	652206.83	600511.02	112929.89	546984.13	427145.99	765307.59	617582.73	3210046.66	980.51	0	2982.83	0	293.69	938
2007183	9269301.11	891858.38	637536.06	855267.34	646683.07	596915.96	97267.03	548566.45	414282.67	759176.58	613939.9	3202329.82	980.51	0	2982.83	0	293.69	926.93
2007184	9271010.33	891858.38	633107.16	855267.34	646683.07	596915.96	97267.03	548566.45	421808.09	758136.75	614137.83	3202329.82	980.51	0	2437.44	0	293.69	927.1
2007185	9250519.24	881006.32	627603.38	854952.04	644824.11	596915.96	97267.03	548566.45	421808.09	756175.75	614137.83	3202329.82	980.51	0	2437.44	0	293.69	925.05
2007186	9248194.44	882630.95	627603.38	854952.04	644824.11	593670.83	97267.03	548566.45	421808.09	762390.74	607218.52	3202329.82	980.51	0	2437.44	0	293.69	924.82
2007187	9246217.06	883030.11	627603.38	854952.04	644824.11	593670.83	97267.03	547563.8	421201.37	761623.57	607218.52	3202329.82	980.51	0	2437.44	0	293.69	924.62
2007188	8841115.91	871601.08	622583.3	855273.27	644539.3	523575.23	91567.3	506545.8	411742.66	752102.5	354252.56	3202400.44	980.51	0	2437.44	0	293.69	884.11
2007189	8818775.64	870168.78	619906.94	871751.49	647038.25	518583.64	82617.22	487619.03	391668.63	746143.71	376604.38	3203565.29	259.25	0	1334.53	0	293.69	881.88
2007190	8732145.79	860403.66	609004.83	871751.49	647038.25	499369.39	77180.12	475611.27	379528.51	743621.23	360040.73	3205488.02	259.25	0	1334.53	0	293.69	873.21
2007191	8638843.83	855598.22	604350.71	858018.98	641543.04	497479.42	76314.18	479373.93	367628.15	743621.23	305884.66	3205923.04	259.25	0	1334.53	0	293.69	863.88
2007192	8534659.38	840458.34	605697.32	820739.61	639441.58	500962.5	75910.45	479373.93	355796.17	743621.23	263699.62	3205850.33	259.25	0	1334.53	0	293.69	853.47
2007193	8456692.01	849285.93	588622.03	799171.8	620093.08	500962.5	75910.45	479373.93	348317.05	732771.13	251879.98	3207214.01	259.25	0	1334.53	0	293.69	845.67
2007194	8358306.1	842361.51	583016.56	792830.7	575519.87	483784.78	75730.5	472890.37	343396.1	732771.13	241639.32	3211275.14	259.25	0	1334.53	0	293.69	835.83
2007195	8355280.14	845972.78	576078.95	788127.58	575519.87	483784.78	75730.5	472890.37	343396.1	730628.75	248785.2	3211275.14	259.25	0	1334.53	0	293.69	835.53
2007196	8354527.21	845938.03	576078.95	788127.58	575519.87	483784.78	75730.5	472890.37	342503.36	730893.98	248785.2	3211275.14	259.25	0	1243.86	0	293.69	835.45
2007197	7963047.01	825810.04	550547.12	729250.46	525724.09	401874.3	60636.53	434749.89	314782.9	711889.44	183961.64	3222022.48	259.25	0	42.51	0	293.69	796.3
2007198	7800167.8	810272.4	523625.16	718098.74	524546.06	396749.64	59610.15	394569.23	278443.15	697747.17	172865.75	3221842.24	259.25	0	42.51	0	293.69	780.02
2007199	7742213.99	793033.27	520672.2	719454.24	525436.79	376654.78	59555.93	376122.03	278443.15	696535.07	171922.88	3222585.55	259.25	0	42.51	0	293.69	774.22
2007200	7618028.81	797272.11	488952.35	707352.62	455463.17	377647.8	55932.55	375816.31	278443.15	686748.99	170689.73	3221911.93	259.25	0	42.51	0	293.69	761.8
2007201	7591799.69	797272.11	488952.35	709758.42	451133.88	377072.61	55793.9	371980.32	279360.26	679026.07	157739.73	3221911.93	259.25	0	42.51	0	293.69	759.18
2007202	7497931.72	795440.46	471399.91	707427.42	447963.88	347265.5	49639.31	366855.69	275856.39	672482.09	145395.47	3216865.32	30.67	0	42.51	0	64.43	749.79
2007203	7485121.83	795440.46	471399.91	707427.42	446788.93	349695.8	41688.85	367302.75	275981.91	669497.32	145395.47	3213162.75	30.67	0	42.51	0	64.43	748.51
2007205	7085699.84	763833.12	448935.42	661524.14	394160.21	268272.78	38871.01	360292.62	235378.8	608126.7	116616.54	3188363.62	15.28	0	42.51	0	64.43	708.57
2007206	7058607.03	759011.43	448935.42	661524.14	392304.78	265136.95	38345.66	353806.21	233630.69	600158.29	115738.3	3188690.3	15.28	0	42.51	0	64.43	705.86
2007207	7011117.95	748948.05	440010.04	647006.2	389317.05	265136.95	38345.66	353806.21	231942.04	595261.76	114225.32	3185793.8	15.28	0	42.51	0	64.43	701.11
2007208	6854321.99	731315.04	410290.59	611837.72	346483.9	263819.31	38449.55	350141.18	226231.73	585307.23	114225.32	3174877.4	15.28	0	42.51	0	64.43	685.43
2007209	6721125.57	730450.03	401844.75	544891.66	325928.59	266962.6	38449.55	337934.17	224370.47	560374.55	114225.32	3174350.85	15.28	0	42.51	0	64.43	672.11
2007210	6458303.38	766235.77	398192.66	483071.24	321506.16	247007.63	20560.71	334836.3	85746.98	530962.9	115225	3153614.98	15.28	0	42.51	0	64.43	645.83
2007211	6491073.74	764312.83	385581.35	541604.22	319033.81	242582.46	20777.96	334836.3	93629.16	526301.91	107455.7	3153614.98	15.28	0	42.51	0	64.43	649.11
2007212	6344859.92	760575.66	382350.06	445384.96	314382.18	239231.64	23702.58	324737.43	94179.25	510063.28	93654.58	3154837.31	65.33	452.39	54.04	0	47.57	634.49
2007213	6344859.92	760575.66	382350.06	445384.96	314382.18	239231.64	23702.58	324737.43	94179.25	510063.28	93654.58	3154837.31	65.33	452.39	54.04	0	47.57	634.49
2007214	6393203.55	814186.15	375271.19	435414.94	316759.62	245274.89	18950.71	325097.59	139890.87	477232.37	92989.03	3150375.2	65.33	452.39	54.04	0	47.57	639.32
2007215	6201315.36	784173.49	348828.99	407001.19	317820.92	245793.53	18950.71	320017.9	87185.66	453210.77	89015.19	3127556.01	65.33	452.39	54.04	0	47.57	620.13
2007216	6206720.11	784280.49	348828.99	407001.19	317820.92	245169.17	18950.71	320017.9	87185.66	452048.19	89015.19	3134640.7	65.33	452.39	54.04	0	47.57	620.67
2007217	6219162.89	799687.82	346736.33	407001.19	317820.92	251073.8	18950.71	320017.9	87185.66	452065.87	89015.19	3127846.5	65.33	452.39	54.04	0	47.57	621.92
2007218	5977645.88	760593.69	310969.89	311165.3	306535.49	227208.52	16258.72	320017.9	82705.2	440178.37	94355.48	3105896.31	65.33	452.39	54.04	0	47.57	597.76
2007219	5734905.3	748155.85	283075.05	186771.96	299233.64	218588.96	16258.72	308712.05	87008.3	405196.09	90836.5	3089307.19	65.33	452.39	54.04	0	47.57	573.49
2007220	5616569.09	741269.05	278683.18	186771.96	291158.22	210925.48	15807.21	269213.94	69750.11	380517.89	92936.29	3077774.76	65.33	452.39	54.04	0	47.57	561.66
2007221	5658628.48	757661.38	278137.19	209194.09	299613.31	211153.09	15435.38	266100.7	68938.41	379942	94786.64	3076391.2	65.33	0	54.04	0	47.57	565.86
2007222	5691926.78	768263.06	281172.23	209194.09	299613.31	211153.09	15435.38	268220.58	81318.17	380663.26	94786.64	3080831.89	65.33	0	54.04	0	47.57	569.19
2007223	5690646.21	767724.32	261770.56	207590.47	310763.63	215853.97	15996.08	286392.64	83941.84	361882.78	94262.24	3083210.74	65.33	0	54.04	0	47.57	569.06
2007224	5719689.98	776531.39	261770.56	204836.91	306181.37	219302.38	17907.12	303938	78225.47	372565.95	91653.17	3085520.72	65.33	0	54.04	0	47.57	571.97
2007225	5700158.1	775325.35	261040.27	196438.39	316380.56	212035.63	15921.42	306750.89	78225.47	359609.29	91653.17	3085520.72	65.33	0	54.04	0	47.57	570.02
2007226	5727936.77	777766.26	260048.49	196982.27	316362.9	201114.68	17323.88	316154.97	86164.5	375241.1	91653.17	3087867.64	65.33	0	54.04	0	47.57	572.79
2007227	5673110.13	770413.21	260048.49	172718.06	292592.04	201114.68	17323.88	316154.97	86164.5	375983.63	91653.17	3087686.58	65.33	0	54.04	0	47.57	567.31
2007228	5640240.11	769154.19	256889.38	163257.24	292592.04	192799.66	15858.63	308560.1	81721.8	379795.25	90668.33	3087686.58	65.33	0	54.04	0	47.57	564.02
2007229	5673531.49	767181.01	253091.5	154536.09	284909.69	201203.03	17229.43	310069.56	75104.99	382406.7	89353.76	3137188.82	65.33	0	54.04	0	47.57	567.35
2007230	5585838.26	767389.99	250532.14	148056.78	284764.93	189295.22	16090.48	298021.31	62818.44	364816.1	76094.8	3126701.15	65.33	0	54.04	0	47.57	558.58
2007231	5520453.8	761906.88	249659.9	144798.41	284602.08	189295.22	16090.48	298021.31	53225.54	343607.3	64872.68	3113117.07	65.33	0	54.04	0	47.57	552.05
2007232	5500156.33	760801.69	236622.58	117197.03	288538.6	184141.26	15949.13	318993.83	53750.13	348170.04	66986.68	3107748.42	65.33	0	54.04	0	47.57	550.02
2007233	5471733.39	748887.02	235850.67	111797.36	295249.82	184105.77	15895.99	332204.08	49433.39	330763.77	58433.46	3107855.16	65.33	0	54.04	0	47.57	547.17
2007234	5388003.83	731647.2	222895.35	81988.69	295384.44	161779.6	18656.32	335975.56	51008.17	325028.36	61077.64	3101305.59	65.33	0	54.04	0	47.57	538.8
2007235	5309869.62	730812.78	178493.07	63522.57	295384.44	155754.25	17997.92	334622.28	50303.08	323328.62	61077.64	3097316.07	65.33	0	54.04	0	47.57	530.99
2007236	5217246.74	731754.43	177482.49	40891.65	291772.61	144790.11	18773.72	330145.39	44766.6	295460.21	60598.88	3079553.73	65.33	0	54.04	0	47.57	521.72
2007237	5231374.87	726164.78	180800.17	43391.37	291772.61	144790.11	18773.72	330145.39	44766.6	309396.8	60598.88	3079517.53	65.33	0	54.04	0	47.57	523.14
2007238	5223538.92	743159.59	175199.61	23501.89	295063.6	142711.99	15814.61	346607.36	44766.6	309710.73	60598.88	3065147.15	65.33	0	54.04	0	47.57	522.35
2007239	5181297.8	738001.54	167366.45	20866.13	292029.68	133898.77	12691.61	348869.33	44960.4	310212.36	55137.15	3056007.45	65.33	0	54.04	0	47.57	518.13
2007240	5006189.96	709289	153706.75	310.97	285612.51	130047.8	11066.04	342669.72	41251	287724.89	51492.57	2991761.79	65.33	0	54.04	0	47.57	500.62
2007241	4916182.47	707135.25	142655.75	310.97	279553.69	112934.78	10036.71	332635.13	39777.48	271602.59	51492.57	2966790.64	65.33	0	54.04	0	47.57	491.62
2007242	4869024.58	697024.37	131010.94	310.97	273249.54	114285.58	9656.66	345964.85	42167.56	261499.17	40796.93	2951801.1	65.33	0	54.04	0	47.57	486.9
2007243	4827898.67	688338.45	123559.33	310.97	273249.54	104111.24	9656.66	344052.4	37456.3	263154.42	40796.93	2941955.51	65.33	0	54.04	0	47.57	482.79
2007244	4525135.85	629453.58	96232.07	195.81	245578.11	74307.29	11061.1	288222.81	32804	234388.82	28400.84	2883200.58	15.28	0	42.51	0	48.49	452.51
2007245	4823941.78	676106.28	126550.23	310.97	280617.73	112188.23	13150.58	341917.96	44027.57	280918.56	27786.7	2919110.07	65.33	0	54.04	0	47.57	482.39
2007246	4803588.54	676106.28	124865.75	4434.15	280617.73	108631.41	13133.25	341917.96	39136.27	277209.15	24496.22	2911783.45	65.33	0	54.04	0	47.57	480.36
2007247	4757059.64	661081.02	116357.84	6328.62	280599.74	103925.27	10765.76	335405.25	40476.64	270284.69	29960.99	2900616.9	65.33	0	54.04	0	47.57	475.71
2007248	4751075.84	665050.94	116357.84	6328.62	280599.74	103072.45	10765.76	334523.8	31787.2	270754.68	29960.99	2900616.9	65.33	0	54.04	0	47.57	475.11
2007249	4748840.66	664694.04	116357.84	6328.62	280599.74	104958.91	10765.76	332709.07	31787.2	269259.17	29960.99	2900162.4	65.33	0	54.04	0	47.57	474.88
2007250	4634469.95	656830.56	103266.75	6328.62	267334.4	97169.44	6714.73	325453.71	34093.04	264940.61	29960.99	2841120.16	65.33	0	54.04	0	47.57	463.45
2007251	4467770.99	643867.82	95239.73	310.97	252478.96	59593.28	5882.44	315125.08	17173.33	236582.57	22645.98	2817613.91	65.33	0	54.04	0	47.57	446.78
2007252	4396579.95	616730.98	77066.51	310.97	252478.96	59593.28	5882.44	315125.08	15790.12	224006.27	21885.28	2806453.13	65.33	0	54.04	0	47.57	439.66
2007253	4397277.94	611349.11	76609.88	310.97	256387.27	62914.25	5737.32	322017.02	18246.32	221450.79	21885.28	2799112.82	65.33	0	54.04	0	47.57	439.73
2007254	4349612.04	599678.61	74732.51	310.97	247495.7	62273.58	7383.81	324788.82	21405.72	210082.6	16552.28	2783650.51	65.33	0	54.04	0	47.57	434.96
2007255	4277469.55	585920.59	61839.61	310.97	245808.19	53737.7	7419.96	327780.96	21405.72	207557.1	16397.59	2748034.23	65.33	0	54.04	0	47.57	427.75
2007256	4252941.33	584860.08	54764.98	310.97	245808.19	53737.7	7419.96	325024.69	25016.04	195957.3	14410.52	2744355.8	65.33	0	54.04	0	47.57	425.29
2007257	4241625.58	584061.09	54764.98	310.97	245808.19	53737.7	7419.96	319271.49	24582.72	202098.32	4354.65	2743940.41	65.33	0	54.04	0	47.57	424.16
2007258	4243731.53	575620.19	48053.48	310.97	238846.16	52498.23	7419.96	324395.4	41774.62	241044.31	4354.65	2708138.49	65.33	0	54.04	0	47.57	424.37
2007259	4150313.6	515812.5	48053.48	310.97	238846.16	52498.23	7419.96	329642.51	32287.36	237668.86	4354.65	2682143.85	65.33	0	54.04	0	47.57	415.03
2007260	4045775.9	481383.74	22526.71	310.97	235868.53	44067.38	7419.96	333181.11	26702.66	225525.57	2270.31	2665243.87	65.33	0	54.04	0	47.57	404.58
2007261	3986945.93	485557.72	21986.48	310.97	232929.31	22728.35	5049.84	322603.79	24450.53	222512.38	2270.31	2645271.16	65.33	0	54.04	0	47.57	398.69
2007262	4024209.91	492123.47	25782.3	310.97	218286.88	30833.8	5176.54	333753	25183.22	224299.2	2270.31	2664915.13	65.33	0	54.04	0	47.57	402.42
2007263	4128629.3	507736.12	30315.82	310.97	228298	29610.43	5176.54	339696.71	27087.33	231019.89	2270.31	2725832.1	65.33	0	54.04	0	47.57	412.86
2007264	4129308.17	507235.15	30315.82	310.97	223594.8	27950.42	4850.73	336387.57	31730.63	237554.59	2270.31	2725832.1	65.33	0	54.04	0	47.57	412.93
2007265	4129308.17	507235.15	30315.82	310.97	223594.8	27950.42	4850.73	336387.57	31730.63	237554.59	2270.31	2725832.1	65.33	0	54.04	0	47.57	412.93
2007266	4185741.26	527459.78	22754.65	310.97	245414.16	24534.68	4850.73	338474.95	38694.27	271520.85	1867.3	2708583.85	65.33	0	54.04	0	47.57	418.57
2007267	4076997.66	490292.64	4789.72	310.97	222968.47	23292.96	4850.73	336952.2	38694.27	269511.96	1936.41	2682122.25	65.33	0	54.04	0	47.57	407.7
2007268	4025905.53	466599.42	3053.88	310.97	222968.47	18246.19	4850.73	335161.49	41385.22	274334.01	1936.41	2655783.66	65.33	0	54.04	0	47.57	402.59
2007269	4059090.74	478009.8	2402.54	310.97	235070	18246.19	4850.73	339719.92	43125.81	276525.52	1936.41	2657617.77	65.33	0	54.04	0	47.57	405.91
2007270	4023569.49	482030.03	213.91	310.97	238339.93	15112.84	4850.73	339719.92	43623.97	280360.32	1936.41	2615795.38	65.33	0	54.04	0	47.57	402.36
2007271	4136297.78	508752.62	123.47	310.97	258757.78	15367.14	4850.73	357651.61	43623.47	296759.99	1936.41	2646888.52	65.33	0	54.04	0	47.57	413.63
2007272	4076884.53	498245.28	123.47	310.97	235244.65	15367.14	4850.73	353210.32	42247.27	297562.06	1936.41	2626511.16	65.33	0	54.04	0	47.57	407.69
2007273	4086882.82	498743.04	51.08	310.97	235244.65	15367.14	4850.73	353210.32	42247.27	307134.97	1936.41	2626511.16	65.33	0	54.04	0	47.57	408.69
2007274	4196873.42	503548	1064.77	310.97	237445.58	15857.49	4850.73	353210.32	51770.43	302221.49	1936.41	2723382.15	65.33	0	54.04	0	47.57	419.69
2007275	4198161.74	503548	1064.77	310.97	237445.58	15857.49	4850.73	353210.32	51770.43	303509.81	1936.41	2723382.15	65.33	0	54.04	0	47.57	419.82
2007276	4545631.43	562674.39	30400.16	35.05	284159.09	28555	4356.17	374032.64	67827.43	379528.57	4006.82	2808761.27	15.28	0	42.51	0	48.49	454.56
2007277	4543388	588023.26	30320.01	310.97	286416.54	22934.44	4850.73	396368.36	74936.31	349489.35	1936.41	2786526.54	65.33	0	54.04	0	47.57	454.34
2007278	4560836.14	590267.45	25933.82	310.97	305219.98	22716.55	3580.09	404375.97	72161.87	349687.13	1936.41	2783370.83	65.33	0	54.04	0	47.57	456.08
2007279	4565410.46	594015.87	24507.06	310.97	305219.98	22716.55	3580.09	409818.78	72161.87	349687.13	1936.41	2780180.68	65.33	0	54.04	0	47.57	456.54
2007280	4661329.59	623255.15	27561.75	310.97	305219.98	22716.55	3580.09	414576.32	75320.69	405395.93	1936.41	2780180.68	65.33	0	54.04	0	47.57	466.13
2007281	4653543.85	618242.1	27561.75	310.97	302923.94	22716.55	3580.09	414576.32	71398.9	408841.07	1936.41	2780180.68	65.33	0	54.04	0	47.57	465.35
2007282	4794178.18	639935.31	14061.2	35.05	340942.56	82407.26	12933.09	400746.83	73481.47	424350.03	4162.95	2799827.59	15.28	0	42.51	0	48.49	479.42
2007283	4882569.01	686235.93	87.17	310.97	373006.49	97086.13	14446.51	417240.66	84057.8	421154.38	1936.41	2785731.47	65.33	0	54.04	0	47.57	488.26
2007284	5134886.17	718209.94	60352.28	310.97	409210.96	128293.91	14012.82	423939.45	84057.8	444875.57	1936.41	2848410.99	65.33	0	54.04	0	47.57	513.49
2007285	5173627.89	743246.48	60352.28	310.97	409210.96	128293.91	14012.82	423939.45	97971.45	444667.11	1936.41	2848410.99	65.33	0	54.04	0	47.57	517.36
2007286	5264035.73	773046.64	75778.37	310.97	437202.4	138462.88	15535.3	423333.8	93668.54	447690.58	1936.41	2855794.75	65.33	0	54.04	0	47.57	526.4
2007287	5409341.01	771560.97	76163.85	30002.59	512494.5	152144.15	21459.17	429720.48	93668.54	452371.7	1936.41	2866543.56	65.33	0	54.04	0	47.57	540.93
2007288	5431349.56	796102.97	83353.77	30002.59	512494.5	152144.15	21459.17	431989.01	86610.12	447438.23	1936.41	2866543.56	65.33	0	54.04	0	47.57	543.13
2007289	5685365.23	815519.1	98615.28	32546.72	553918.92	170928.11	25376.58	446005.72	92878.38	502605.28	1936.41	2943759.65	65.33	0	54.04	0	47.57	568.54
2007290	5685747.5	810542.79	98615.28	40963.9	547960.4	170928.11	25376.58	446005.72	92878.38	505487.99	1953.62	2943759.65	65.33	0	54.04	0	47.57	568.57
2007291	5769764.79	805136.12	116683.51	43224.08	541063.27	170928.11	25376.58	446005.72	83795.44	518295.31	1953.62	3016027.96	65.33	0	54.04	0	47.57	576.98
2007292	5843361.46	812267.32	116683.51	43224.08	541063.27	170928.11	25376.58	446005.72	90620.16	577936.05	1953.62	3016027.96	65.33	0	54.04	0	47.57	584.34
2007293	5843361.46	812267.32	116683.51	43224.08	541063.27	170928.11	25376.58	446005.72	90620.16	577936.05	1953.62	3016027.96	65.33	0	54.04	0	47.57	584.34
2007294	6223040.82	806763.76	135321.4	133466.26	689623.25	222686.08	25376.58	446005.72	90620.16	576142.3	1953.62	3093806.6	65.33	0	54.04	0	47.57	622.3
2007295	6284692.53	806763.76	135321.4	133466.26	690627.96	283333.09	25376.58	446005.72	90620.16	576142.3	1953.62	3093806.6	65.33	0	54.04	0	47.57	628.47
2007296	6874259.65	870436.36	186217.96	252072.49	840562.67	260463.69	27244.36	459155.06	117805.36	675402.04	13023.51	3170601.06	65.33	0	54.04	0	47.57	687.43
2007297	7006130.17	871096.46	194788.88	314351.62	866000.79	260584.64	27244.36	459155.06	132883.81	675402.04	13023.51	3190323.93	65.33	0	54.04	0	47.57	700.61
2007298	7113030.03	933021.57	202566.95	327343.72	885760.61	260584.64	27244.36	459155.06	132883.81	679846.8	13023.51	3190323.93	65.33	0	54.04	0	47.57	711.3
2007299	7113030.03	933021.57	202566.95	327343.72	885760.61	260584.64	27244.36	459155.06	132883.81	679846.8	13023.51	3190323.93	65.33	0	54.04	0	47.57	711.3
2007300	7260125.09	933021.57	202566.95	327343.72	885760.61	260584.64	27244.36	468284.07	179394.9	730054.1	54271.17	3190323.93	65.33	0	54.04	0	47.57	726.01
2007301	7217625.44	933021.57	202566.95	327343.72	885760.61	243252.57	27244.36	433619.86	179394.9	739550.72	54271.17	3190323.93	65.33	0	54.04	0	47.57	721.76
2007302	7296080.94	956987.82	210620.12	327343.72	885760.61	243252.57	27244.36	433619.86	187163.74	778217.96	54271.17	3190323.93	65.33	0	54.04	0	47.57	729.61
2007303	8088367.66	1027529.27	220883.26	788545.67	893594.96	330332.88	58181.35	429159.63	255102.38	831633	45907.64	3203341.12	2876.92	0	42.51	0	48.49	808.84
2007304	8175072.15	1038125.9	242684.61	835071.43	887789.41	311959.53	52822.91	443558.78	289373.64	817220.12	48845.4	3206345.33	65.33	0	54.04	0	47.57	817.51
2007305	8219831.48	1034011.32	241161.73	832243.85	897635.86	347255.33	67716.33	426195.81	268889.11	843438.92	51020.15	3205940.28	3043.2	0	42.51	0	48.49	821.98
2007306	8504658.35	1033958.75	294423.32	885457.94	897844.8	436784.78	85224.02	438885.73	307924.59	848616.94	73403.74	3198825.02	2029.13	0	42.51	0	48.49	850.47
2007307	8652856.08	1037385.34	329923.67	898156.89	897844.8	486736.39	95279.16	443688.67	333494.23	848616.94	78520.69	3199751.02	2178.7	0	42.51	0	48.49	865.29
2007308	8708000.28	1037385.34	331464.9	903370.2	897844.8	526005.49	96651.4	447057.23	336380.03	848616.94	78949.35	3200477.52	2262.62	0	297.39	0	48.49	870.8
2007309	8708000.28	1037385.34	331464.9	903370.2	897844.8	526005.49	96651.4	447057.23	336380.03	848616.94	78949.35	3200477.52	2262.62	0	297.39	0	48.49	870.8
2007310	8962217.68	1067282.44	358734.18	893834.79	897844.8	635087.35	102558.23	463276.67	408832.27	852556.21	91883.19	3186281.33	2511.75	0	297.39	0	48.49	896.22
2007311	9115329.08	1068139.72	399015.68	942502	897844.8	666828.13	89765.96	490481.13	418808.02	852556.21	111829.95	3170297.69	2957.78	0	3064.93	0	48.49	911.53
2007312	9185571.85	1068647.37	420189.42	969133.72	897844.8	671573.29	75039.47	489759.36	455729.74	852556.21	127154.32	3150684.37	2957.78	0	3064.93	0	48.49	918.56
2007313	9185571.85	1068647.37	420189.42	969133.72	897844.8	671573.29	75039.47	489759.36	455729.74	852556.21	127154.32	3150684.37	2957.78	0	3064.93	0	48.49	918.56
2007314	9212307.15	1068647.37	420189.42	969133.72	897844.8	686025.17	81428.38	491724.27	458097.83	852556.21	127154.32	3152245.88	2957.78	0	3064.93	0	48.49	921.23
2007315	9349469.68	1068408.15	440696.28	1016988.64	897844.8	695058.56	93498.48	491724.27	475163.74	852348.9	152013.77	3157249.23	4124.83	0	3112.97	0	48.49	934.95
2007316	9614002.93	1069016.34	497708.3	1050982.76	897844.8	704488.5	124479.97	516269.33	526700.68	852538.94	198563.93	3159347.15	8987.19	0	5837.97	0	48.49	961.4
2007317	9680799.12	1069016.34	499497.6	1054170.91	897844.8	720272.62	144236.12	518886	531804.49	852538.94	214377.11	3159068.7	9789.34	0	8059.08	0	48.49	968.08
2007318	9686389.91	1050919.79	497417.04	1044642.44	897844.8	745521.91	150197.67	513912.09	526516.39	852538.94	231678.48	3150882.17	12951.44	0	8059.08	0	2119.11	968.64
2007319	9737614.15	1053726.66	503783.09	1043952.43	897844.8	765375.81	145438.27	527574.82	533930.79	852538.94	231543.79	3156227.58	14310.39	0	8059.08	0	2119.11	973.76
2007320	9824193.23	1059182.43	519486.25	1055580.65	897844.8	774296.91	149481.99	533945.72	545898.83	852538.94	244531.2	3163043.11	14310.39	0	10744.32	0	2119.11	982.42
2007321	9825296.38	1054488.92	548447.64	1057356.97	897844.8	753083.8	128885.47	530936.09	548905.14	851761.85	260380.97	3154121.46	25031.25	0	10744.32	0	2119.11	982.53
2007322	9892565.18	1047027.93	573462.4	1050234.91	897844.8	759506.31	120813.26	527353.34	552275.44	852141.74	315140.67	3158193.57	24353.05	0	12980.7	0	48.49	989.26
2007323	10047234.83	1057591.81	569904.42	1065422.64	897612.7	765741.17	151408.37	565295.95	552480.72	850249	334853.02	3173315.85	36836.74	0	24838.04	0	431.46	1004.72
2007324	10069798.69	1046467.33	622682.68	1059995.46	897844.8	760882.61	130915.33	546284.19	532588.68	852141.74	380910.91	3184761.97	38421.53	656.27	14008.13	0	48.49	1006.98
2007325	10088437.58	1047318.73	624592.47	1059995.46	897844.8	760882.61	130915.33	546284.19	542244.4	852141.74	386643.1	3184761.97	38421.53	656.27	14497.92	0	48.49	1008.84
2007326	10184426.2	1047318.73	624592.47	1059995.46	897844.8	760882.61	130915.33	546284.19	559623.25	852141.74	465252.87	3184761.97	38421.53	656.27	14497.92	0	48.49	1018.44
2007327	10323881.02	1053320.25	655457.62	1055561.23	897844.8	784600.9	137195.07	589509.03	585928.79	852556.21	494236.77	3151035.59	43640.67	656.27	21100.74	0	48.49	1032.39
2007328	10323881.02	1053320.25	655457.62	1055561.23	897844.8	784600.9	137195.07	589509.03	585928.79	852556.21	494236.77	3151035.59	43640.67	656.27	21100.74	0	48.49	1032.39
2007329	10339456.55	1053320.25	655457.62	1055561.23	897844.8	784600.9	137195.07	589509.03	599885.86	852556.21	494236.77	3151035.59	45259.13	656.27	21100.74	0	48.49	1033.95
2007330	10397541.15	1037620.8	657627.61	1071717.69	897844.8	773662.76	119826.45	567287.9	636090.82	852556.21	544680.16	3158950.92	51056.9	656.27	26724.8	0	48.49	1039.75
2007331	10519626.57	1031402.25	673274.89	1077734.14	897844.8	775410.13	146488.66	560245.64	663028.23	852556.21	582286.21	3173533.72	51742.69	656.27	32185.65	0	48.49	1051.96
2007332	10821036.99	1039092.37	706808.63	1082015.42	897612.7	818220.31	166029.65	619332.15	678176.61	850249	658858.41	3183562.72	73286.67	0	46028.36	0	511.03	1082.1
2007333	10547407.72	1031402.25	673274.89	1077734.14	897844.8	775410.13	146488.66	560245.64	663028.23	852556.21	610067.36	3173533.72	51742.69	656.27	32185.65	0	48.49	1054.74
2007334	11009948.45	1058871.93	687828.51	1082015.42	897612.7	826319.43	216524.72	618843.79	708496.69	850249	751381.52	3183072.72	72644.62	0	53052.37	0	1782.09	1100.99
2007335	10951119.38	1060476.97	670480.28	1067873.19	897844.8	818881.82	228102.32	553416.08	742718.92	852556.21	792850.76	3176046.37	39311.5	2897.74	46376.85	0	48.49	1095.11
2007336	10853632.38	1054585.77	607874.18	1023255.56	897844.8	829461.56	222768.92	541176.3	755389.75	852556.21	812965.06	3177277.88	27916.24	2897.74	46376.85	0	48.49	1085.36
2007337	10853632.38	1054585.77	607874.18	1023255.56	897844.8	829461.56	222768.92	541176.3	755389.75	852556.21	812965.06	3177277.88	27916.24	2897.74	46376.85	0	48.49	1085.36
2007338	10853632.38	1054585.77	607874.18	1023255.56	897844.8	829461.56	222768.92	541176.3	755389.75	852556.21	812965.06	3177277.88	27916.24	2897.74	46376.85	0	48.49	1085.36
2007339	10853632.38	1054585.77	607874.18	1023255.56	897844.8	829461.56	222768.92	541176.3	755389.75	852556.21	812965.06	3177277.88	27916.24	2897.74	46376.85	0	48.49	1085.36
2007340	11369431.39	1061895.44	639022.4	1076988.88	897612.7	891453.75	276022.11	638567.2	754248.94	850249	898195.61	3196320.43	73508.75	0	112092.33	0	1782.09	1136.94
2007341	10895496.19	1058292.74	631442.84	1042607.11	897844.8	811361.19	216824.26	488046.79	744347.93	852556.21	894568.28	3176298.1	39832.39	2897.74	37290.21	0	48.49	1089.55
2007342	10963264.23	1062537.78	649261.13	1043562.94	897844.8	809723.26	215094.6	479113.16	740589.73	852556.21	948899.43	3174734.12	39832.39	2897.74	45331.36	0	48.49	1096.33
2007343	11058487.33	1062537.78	651197.77	1051136.18	897844.8	808192.22	218990.82	487675.74	746716.96	852556.21	998871.03	3178206.36	40445.58	2897.74	59932.56	0	48.49	1105.85
2007344	11296441.67	1062537.78	685356.64	1051858.8	897844.8	808192.22	218990.82	487675.74	751519.01	852556.21	1195543.6	3178206.36	42043.8	2897.74	59932.56	0	48.49	1129.64
2007345	11257223.9	1062537.78	680845.35	1051858.8	897844.8	798027.21	218990.82	488595.11	753392.85	852556.21	1147399.25	3178206.36	41185.3	2897.74	81600.74	0	48.49	1125.72
2007346	11322399.24	1062537.78	680845.35	1051858.8	897844.8	800920.24	236963.79	488595.11	765085.49	852556.21	1171983.55	3186190.25	41185.3	2897.74	81600.74	0	48.49	1132.24
2007347	11428287.51	1062676.42	677993.36	1053583.77	897844.8	800920.24	236963.79	488595.11	782889.27	852556.21	1209338.8	3186190.25	54836.47	2897.74	119667.17	0	48.49	1142.83
2007348	11501915.24	1062676.42	725061.58	1053583.77	897844.8	800920.24	236963.79	488595.11	793615.67	852556.21	1217262.82	3186190.25	54836.47	2897.74	127576.26	0	48.49	1150.19
2007349	12000124	1069710.81	796458.71	1077191.75	897844.8	842174.1	285178.75	571915.67	852443.36	852556.21	1248305.37	3192331.45	93339.77	10353.3	206342.37	0	48.49	1200.01
2007350	12020028.33	1069710.81	816835.96	1083581.89	897844.8	830177.35	283617.17	549203.1	880093.79	852556.21	1250877.01	3196905.36	104911.68	8477.48	189017.09	0	2289.54	1202
2007351	12107783	1069710.81	852450.49	1086617.96	897844.8	829868.56	268976.32	572213.99	899179.68	852556.21	1254271.33	3191097.57	130216.9	8477.48	187903.31	0	2468.52	1210.78
2007352	12165422.8	1069710.81	852450.49	1086617.96	897844.8	829868.56	302860.47	572213.99	904117.86	852556.21	1254271.33	3191097.57	139148.8	13990.18	191679.32	0	2305.95	1216.54
2007353	12307798.33	1069710.81	939645.41	1087120.03	897844.8	829443.75	312660.65	575952.46	928174.24	852556.21	1258254.98	3194807.9	158300.05	13990.18	182342.41	0	2305.95	1230.78
2007354	12478511.91	1069710.81	948448.67	1087120.03	897844.8	866730.12	328687.25	604028.69	947235.88	852556.21	1258254.98	3202450.84	188824.83	13990.18	206807.95	0	1132.18	1247.85
2007355	12521037.27	1069710.81	959344.37	1087120.03	897844.8	884958.29	297826.55	608341.13	982929.15	852556.21	1258401.4	3188788.96	199429.32	9971.67	217993.91	0	1132.18	1252.1
2007356	12623283.25	1069710.81	964982.16	1087120.03	897844.8	896741.52	303970.49	608323.26	997018.21	852556.21	1258401.4	3187190.87	237183.92	9971.67	246447.24	0	1132.18	1262.33
2007357	12660585.53	1069710.81	965254.82	1087120.03	897844.8	896741.52	303970.49	608323.26	1000640.28	852556.21	1254765.97	3187190.87	264993.12	9971.67	255681.01	0	1132.18	1266.06
2007358	12666713.78	1069710.81	965254.82	1087120.03	897844.8	896741.52	303970.49	608323.26	1000640.28	852556.21	1253191.9	3187190.87	264993.12	9971.67	263383.34	0	1132.18	1266.67
2007359	12777965.13	1069710.81	965971.3	1087120.03	897844.8	896741.52	303970.49	608323.26	1033148.11	852556.21	1253191.9	3183024.2	315117.69	9971.67	283759.75	0	10340.56	1277.8
2007360	12858955.13	1069710.81	965971.3	1087120.03	897844.8	885997.88	270227.15	663747.55	1045122.64	852556.21	1253191.9	3184547	367400.89	9971.67	292138.2	0	6234.3	1285.9
2007361	12930920.54	1069710.81	965971.3	1087120.03	897844.8	887155.16	279133.69	668118.44	1062921.34	852556.21	1260856.38	3184547	369589.41	9971.67	322017.18	0	6234.3	1293.09
2007362	12948973.79	1069710.81	965971.3	1087120.03	897844.8	871797.16	287977.72	663383.79	1067214.23	852556.21	1260856.38	3188458.89	373942.26	9971.67	338761.41	0	6234.3	1294.9
2007363	12950488.99	1069710.81	965971.3	1087120.03	897844.8	871797.16	287977.72	663383.79	1068729.43	852556.21	1260856.38	3188458.89	373942.26	9971.67	338761.41	0	6234.3	1295.05
2007364	13049737	1069710.81	965971.3	1087120.03	897844.8	871850.8	334577.17	666134.91	1074826.96	852556.21	1260856.38	3199725.69	373942.26	9971.67	371240.88	0	6234.3	1304.97
2008001	13223374.5	1069710.81	965971.3	1087120.03	897844.8	888833.19	365478.29	645387.82	1155839.78	852556.21	1260856.38	3205283.34	419499.61	9971.67	385614.15	0	6234.3	1322.34
2008002	13188502.05	1069710.81	965971.3	1087120.03	897844.8	907476.6	388567.68	595517.89	1155839.78	852556.21	1260856.38	3208785.88	437988.62	9971.67	336887.27	0	6234.3	1318.85
2008003	13282062.29	1069710.81	965971.3	1087120.03	897844.8	907476.6	381374.54	617603.63	1205171.19	852556.21	1260856.38	3200216.62	461614.49	9971.67	350064.24	1102.65	6234.3	1328.21
2008004	13320374.88	1069710.81	965971.3	1087120.03	897844.8	902234.67	357043.29	629147.85	1221018.3	852556.21	1260856.38	3198021.03	479775.92	9971.67	374592.84	1102.65	6234.3	1332.04
2008005	13357212.15	1069710.81	965971.3	1087120.03	897844.8	876398.13	352344.47	616203.99	1255427.04	852556.21	1260856.38	3192847.31	489039.64	16743.76	408989.48	1267.45	6718.55	1335.72
2008006	13381195.79	1069710.81	965971.3	1087120.03	897844.8	874869.01	352727.11	616203.99	1255427.04	852556.21	1260856.38	3192847.31	496341.4	17454.7	408989.48	1267.45	6718.55	1338.12
2008007	13392404.11	1069710.81	965971.3	1087120.03	897844.8	875096.55	354493.48	615988.73	1264856.71	852556.21	1260856.38	3192847.31	496341.4	17454.7	408989.48	1267.45	6718.55	1339.24
2008008	13483002.17	1069710.81	965971.3	1087120.03	897844.8	875096.55	354493.48	615988.73	1264856.71	852556.21	1260856.38	3192847.31	545542.71	17454.7	428080.42	1267.45	6718.55	1348.3
2008009	13513343.81	1069710.81	965971.3	1087120.03	897844.8	891946.73	348168.36	572615.06	1279915.33	852556.21	1260856.38	3182278.48	584472.95	17454.7	445294.45	3823.65	6718.55	1351.33
2008010	13561231.18	1069710.81	965971.3	1087120.03	897844.8	886585.69	328029.83	557873.65	1270088.39	852556.21	1260856.38	3185020.44	621995.72	17454.7	495728.07	3823.65	13975.49	1356.12
2008011	13615165.99	1069710.81	965971.3	1087120.03	897844.8	876580.84	341314.6	562444.44	1267297.63	852556.21	1260856.38	3194920.11	643713.36	18694.13	512021.14	4699.43	15938.99	1361.52
2008012	13687707.92	1069710.81	965971.3	1087120.03	897844.8	876877.07	355648.15	572212.16	1261873.6	852556.21	1260856.38	3208141.42	652468.53	18694.13	543613.14	4699.43	15938.99	1368.77
2008013	13720129.69	1069710.81	965971.3	1087120.03	897844.8	868922.18	370546.71	609274.16	1246933.27	852556.21	1260856.38	3211497.84	652468.53	18694.13	543613.14	4699.43	15938.99	1372.01
2008014	13900463.35	1069710.81	965971.3	1087120.03	897844.8	882973.96	429918.86	635344.86	1246518.81	852556.21	1260856.38	3225219.96	676101.65	18694.13	583710.73	8500.08	15938.99	1390.05
2008015	13889117.64	1069710.81	965971.3	1087120.03	897844.8	888869.11	446652.08	639064.64	1237071.06	852556.21	1260856.38	3228409.77	668705.95	18694.13	542878.71	13398.3	15938.99	1388.91
2008016	13920462.06	1069710.81	965971.3	1087120.03	897844.8	902378.72	435987.47	639398.18	1266932.78	852556.21	1260856.38	3211295.8	654249.2	18694.13	571379.17	14606.86	16031.15	1392.05
2008018	14002631.03	1069710.81	965971.3	1087120.03	897844.8	873771.5	374303	657807.16	1327432.38	852556.21	1260856.38	3202554.92	655147.76	18694.13	668813.35	19441.13	14708.35	1400.26
2008019	14057859.8	1069710.81	965971.3	1087120.03	897844.8	873771.5	374303	661054.19	1349766.98	852556.21	1260856.38	3202554.92	655916.18	18694.13	697692.07	19441.13	14708.35	1405.79
2008020	14128766.75	1069710.81	965971.3	1087120.03	897844.8	874155.95	377050.64	671105.61	1372621.87	852556.21	1260856.38	3209583.2	657668.15	18694.13	723537.49	18152.16	15880.43	1412.88
2008021	14039895.57	1069693.1	965520.05	1085893.79	897612.7	859230.39	407011.2	653602.69	1306143.3	852766.78	1260903.34	3206382.59	616975.67	13501.58	763829.98	16799.38	14274.65	1403.99
2008022	14275164.13	1069710.81	965971.3	1087120.03	897844.8	867116.3	428587.89	653617.12	1438571.33	852556.21	1260856.38	3211308.79	608140.45	18694.13	821516.39	21301.77	15880.43	1427.52
2008023	14381268.17	1069693.1	965520.05	1085893.79	897612.7	892404.67	425192.96	687174.5	1444984.2	852766.78	1260903.34	3219245.75	640318.2	13501.58	845228.14	16799.38	14274.65	1438.13
2008024	14497874.65	1069710.81	965971.3	1087120.03	897844.8	883619.46	439267.61	632786.67	1543596.49	852556.21	1260856.38	3224194.56	640473.79	18694.13	888815.86	22529.99	12927.6	1449.79
2008025	14541443.39	1069710.81	965971.3	1087120.03	897844.8	894862.76	447379.24	626561.25	1603760.93	852556.21	1260856.38	3225659.62	635711.49	18694.13	876631.94	8285.95	12927.6	1454.14
2008026	14625275.59	1069710.81	965971.3	1087120.03	897844.8	906410.28	436302.97	627959.47	1652498.14	852556.21	1260856.38	3223318.75	625969	18694.13	909258.06	20840.09	12927.6	1462.53
2008027	14679463.24	1069710.81	965971.3	1087120.03	897844.8	901106.68	433576.88	631450.85	1703030.89	852556.21	1260856.38	3224769.23	620248.59	22466.03	917258.84	20840.09	13618.08	1467.95
2008028	14740856.57	1069710.81	965971.3	1087120.03	897844.8	895128.24	424178.75	639958.91	1744217.94	852573.94	1260856.38	3228544.2	612463.42	24171.64	944958.23	22502.35	13618.08	1474.09
2008029	14786785.82	1069710.81	965971.3	1087120.03	897844.8	895128.24	424178.75	643329.67	1786776.43	852573.94	1260856.38	3228544.2	612463.42	24171.64	944958.23	22502.35	13618.08	1478.68
2008030	14793288.64	1069710.81	965971.3	1087120.03	897844.8	895128.24	424178.75	643329.67	1786776.43	852573.94	1260856.38	3228544.2	612463.42	24171.64	951461.06	22502.35	13618.08	1479.33
2008031	14788948.75	1069693.1	965520.05	1085893.79	897612.7	887917.91	425248.74	652186.18	1728315.44	852766.78	1260903.34	3231866.1	594959.08	14858.08	1019279.86	37898.56	14274.65	1478.89
2008032	14719045.07	1069710.81	965971.3	1087120.03	897844.8	893556.43	403922.83	652379.06	1678879.03	852573.94	1260308.98	3232972.06	628326.66	26065.13	971768.45	29412.25	14795.04	1471.9
2008033	14892533.65	1069693.1	965520.05	1085893.79	897612.7	894969.52	388804.15	664608.76	1737693.07	852766.78	1260903.34	3235312.68	630444.82	19377.74	1086417.33	35778.67	16982.76	1489.25
2008034	14947511.24	1069693.1	965520.05	1085893.79	897612.7	894969.52	388804.15	664608.76	1743207.91	852766.78	1260903.34	3235312.68	660522.22	19377.74	1107950.71	33192.23	16982.76	1494.75
2008035	14945647.02	1069693.1	965520.05	1085893.79	897612.7	894969.52	388804.15	664608.76	1743207.91	852766.78	1260903.34	3235312.68	660522.22	19377.74	1111043.75	28234.98	16982.76	1494.56
2008036	14992878.65	1069710.81	965971.3	1087120.03	897844.8	905122.81	437346.74	677305.83	1701214.52	852573.94	1260308.98	3236816.44	683613.56	28065.17	1086405.56	31983.17	16759.69	1499.29
2008037	15053756.13	1069710.81	965971.3	1087120.03	897844.8	915582.03	454894.24	692125.88	1719120.72	852573.94	1260308.98	3236816.44	683613.56	28065.17	1086405.56	31983.17	16759.69	1505.38
2008038	15027169.03	1069710.81	965971.3	1087120.03	897844.8	915181.32	455636.03	640539.54	1720637.97	852573.94	1260308.98	3230793.86	709322.81	28065.17	1102120.78	31983.17	12522.14	1502.72
2008039	15021043.39	1069710.81	965971.3	1087120.03	897844.8	917088.5	442926.12	636096.07	1733643.1	852573.94	1260308.98	3228107.59	717753.5	28065.17	1094444.11	30030.85	12522.14	1502.1
2008040	15057948.37	1069710.81	965971.3	1087120.03	897844.8	919090.92	432070.82	645229.8	1760451.97	852573.94	1260308.98	3227998.32	713014.14	29085.89	1108087.29	30030.85	12522.14	1505.79
2008041	15067087.87	1069710.81	965971.3	1087120.03	897844.8	909381.76	424536.41	630195.95	1771420.44	852573.94	1260308.98	3227907.64	720287.31	29085.89	1131814.54	29569.54	12522.14	1506.71
2008042	15025127.05	1069693.1	965520.05	1085893.79	897612.7	894969.52	388804.15	663381.68	1751048.5	852766.78	1260903.34	3235312.68	648290.11	17299.93	1212581.81	23538.36	16982.76	1502.51
2008043	15141194.06	1069710.81	965971.3	1087120.03	897844.8	910243.74	414613.58	662933.84	1778244.29	852573.94	1260308.98	3227544.83	763003.48	29085.89	1137389.75	25246.28	12522.14	1514.12
2008044	15141194.06	1069710.81	965971.3	1087120.03	897844.8	910243.74	414613.58	662933.84	1778244.29	852573.94	1260308.98	3227544.83	763003.48	29085.89	1137389.75	25246.28	12522.14	1514.12
2008045	15141194.06	1069710.81	965971.3	1087120.03	897844.8	910243.74	414613.58	662933.84	1778244.29	852573.94	1260308.98	3227544.83	763003.48	29085.89	1137389.75	25246.28	12522.14	1514.12
2008046	15095989.46	1069710.81	965971.3	1087120.03	897844.8	900911.14	434679.78	666796.84	1729685.31	852573.94	1260308.98	3230938.21	827416.47	29085.89	1057423.37	26164.09	12522.14	1509.6
2008047	15168776.25	1069710.81	965971.3	1087120.03	897844.8	909089.66	451130.17	688294.35	1755600.12	852573.94	1260308.98	3232914.44	843189.53	29085.89	1038546.21	26164.09	14395.55	1516.88
2008048	15203581.51	1069710.81	965971.3	1087120.03	897844.8	916525.16	461148.91	688294.35	1755600.12	852573.94	1260308.98	3232914.44	857609.98	29085.89	1038546.21	26164.09	15362.89	1520.36
2008049	15254544.5	1069710.81	965971.3	1087120.03	897844.8	922792.99	473590.65	717134.47	1770119.32	852573.94	1260308.98	3234437.55	884406.12	29085.89	999121.05	26164.09	15362.89	1525.45
2008050	15053601.67	1069710.81	965971.3	1087120.03	897844.8	891477.99	446318.64	695815.22	1687233.41	852573.94	1258967.06	3234456.22	874459.1	29085.89	982016.12	16388.63	15362.89	1505.36
2008051	15090270.66	1069710.81	965971.3	1087120.03	897844.8	901087.8	468000.74	704302.53	1676635.05	852573.94	1258967.06	3235036.74	877305.84	29085.89	990999.19	11466.43	15362.89	1509.03
2008052	15025308.5	1069693.1	965520.05	1085893.79	897612.7	894969.52	388804.15	663381.68	1751229.95	852766.78	1260903.34	3235312.68	648290.11	17299.93	1212581.81	23538.36	16982.76	1502.53
2008053	15269738.53	1069710.81	965971.3	1087120.03	897844.8	897658.84	527218.09	727847.44	1715227.48	852573.94	1258965.94	3236977.38	902265.21	33609.91	1021987.35	11466.43	15362.89	1526.97
2008054	15025308.5	1069693.1	965520.05	1085893.79	897612.7	894969.52	388804.15	663381.68	1751229.95	852766.78	1260903.34	3235312.68	648290.11	17299.93	1212581.81	23538.36	16982.76	1502.53
2008055	15400606.25	1069710.81	965971.3	1087120.03	897844.8	906404.77	482489.76	697754.4	1830270.82	852573.94	1258965.94	3228885.95	968012.08	33646.66	1052498.49	8586.19	15584.55	1540.06
2008056	15394594.64	1069710.81	965971.3	1087120.03	897844.8	912532.98	505938.67	681102.95	1846005.56	852573.94	1258965.94	3231973.71	917753.12	30872.41	1076763.25	8586.19	12613.11	1539.46
2008057	15415467.35	1069710.81	965971.3	1087120.03	897844.8	920266.25	520203.13	668694.01	1844543.37	852573.94	1258965.94	3235002.21	895744.08	25164.62	1114394.56	8389.35	12613.11	1541.55
2008058	15369992.22	1069710.81	965971.3	1087120.03	897844.8	922981.18	498573.16	644803.85	1846005.3	852573.94	1258965.94	3230849.11	891698.53	24868.27	1126190.75	8389.35	12613.11	1537
2008059	15381216.95	1069710.81	965971.3	1087120.03	897844.8	930092.42	509597.86	665582.12	1844097.34	852573.94	1258965.94	3230849.11	876666.3	24868.27	1115441.46	8389.35	12613.11	1538.12
2008060	15558100.37	1069693.1	965520.05	1085893.79	897612.7	930194.21	538735.9	668610.22	1899265.38	852766.78	1260903.34	3229289.97	918560.05	17299.93	1164756.42	4375.17	17565.08	1555.81
2008061	15522783.39	1069710.81	965971.3	1087120.03	897844.8	934434.62	589410.47	655288.15	1888345.31	852573.94	1260576.15	3234510.72	921194.79	37864.2	1080703.84	4218.24	12613.11	1552.28
2008062	15454098.86	1069710.81	965971.3	1087120.03	897844.8	934506.76	606669.05	631207.53	1872674.18	852573.94	1260576.15	3234873.84	913910.75	36623.36	1046796.22	24.12	12613.11	1545.41
2008063	15455377.59	1069710.81	965971.3	1087120.03	897844.8	934506.76	606669.05	631207.53	1869241.91	852573.94	1260576.15	3234873.84	918621.75	36623.36	1046796.22	24.12	12613.11	1545.54
2008064	15452323.35	1069710.81	965971.3	1087120.03	897844.8	934506.76	606669.05	631207.53	1869241.91	852573.94	1260576.15	3234873.84	931141.21	36623.36	1031222.51	24.12	12613.11	1545.23
2008065	15452323.35	1069710.81	965971.3	1087120.03	897844.8	934506.76	606669.05	631207.53	1869241.91	852573.94	1260576.15	3234873.84	931141.21	36623.36	1031222.51	24.12	12613.11	1545.23
2008066	15452323.35	1069710.81	965971.3	1087120.03	897844.8	934506.76	606669.05	631207.53	1869241.91	852573.94	1260576.15	3234873.84	931141.21	36623.36	1031222.51	24.12	12613.11	1545.23
2008067	15452323.35	1069710.81	965971.3	1087120.03	897844.8	934506.76	606669.05	631207.53	1869241.91	852573.94	1260576.15	3234873.84	931141.21	36623.36	1031222.51	24.12	12613.11	1545.23
2008068	15469438.13	1069710.81	965971.3	1087120.03	897844.8	934506.76	606669.05	630576.02	1873126.19	852573.94	1260576.15	3234873.84	904740.26	36623.36	1071485.5	24.12	12613.11	1546.94
2008069	15492062.01	1069710.81	965971.3	1087120.03	897844.8	931242.73	586972.03	662973.4	1876038.38	852573.94	1260576.15	3236524.96	904740.26	45247.59	1071485.5	24.12	12613.11	1549.21
2008070	15612837.65	1069710.81	965971.3	1087120.03	897844.8	932713.07	645794.22	707526.39	1882295.31	852573.94	1260576.15	3237739.66	924600.88	44995.46	1071485.5	24.12	12613.11	1561.28
2008071	15651176.27	1069710.81	965971.3	1087120.03	897844.8	932713.07	645794.22	707526.39	1891181.58	852573.94	1260576.15	3237739.66	958844.49	44995.46	1066694.24	24.12	12613.11	1565.12
2008072	15661926.25	1069710.81	965971.3	1087120.03	897844.8	933645.58	635328.29	697523.24	1911262.02	852573.94	1260576.15	3230681.67	975947.81	44650.75	1071071.59	24.12	12708.53	1566.19
2008073	15489768.48	1069710.81	965971.3	1087120.03	897844.8	933645.58	635328.29	592321.25	1905364	852573.94	1260576.15	3230681.67	944599.49	44650.75	1044733.96	24.12	9336.72	1548.98
2008074	15482300.64	1069710.81	965971.3	1087120.03	897844.8	934665.04	615431.18	585568.34	1909372	852573.94	1260576.15	3225961.02	971424.34	32128.65	1049306.58	24.12	9336.72	1548.23
2008075	15399694.58	1069710.81	965971.3	1087120.03	897844.8	934665.04	592631.52	586084.23	1916132.8	852573.94	1260576.15	3226870.95	969470.49	32128.65	983267.41	24.12	9336.72	1539.97
2008076	15304976.33	1069710.81	965971.3	1087120.03	897844.8	934736.68	605886	603021.67	1907681.29	852573.94	1260576.15	3230210.39	969470.49	32128.65	863397.66	24.12	9336.72	1530.5
2008077	15320727.92	1069710.81	965971.3	1087120.03	897844.8	934736.68	592426.71	614039.53	1868190.33	852573.94	1260576.15	3230210.39	965636.7	32128.65	928153.23	24.12	6098.94	1532.07
2008078	15338838.38	1069710.81	965971.3	1087120.03	897844.8	934736.68	592426.71	614039.53	1868190.33	852573.94	1260576.15	3230210.39	965636.7	32128.65	946263.69	24.12	6098.94	1533.88
2008079	15350118.09	1069710.81	965971.3	1087120.03	897844.8	934736.68	592426.71	614039.53	1868796.57	852573.94	1260576.15	3230210.39	965636.7	32128.65	956937.15	24.12	6098.94	1535.01
2008080	15298498.41	1069710.81	965971.3	1087120.03	897844.8	934736.68	592426.71	614039.53	1868796.57	852573.94	1260576.15	3230210.39	965636.7	32128.65	905317.47	24.12	6098.94	1529.85
2008081	15292801.03	1069710.81	965971.3	1087120.03	897844.8	934736.68	592426.71	614039.53	1868796.57	852573.94	1260576.15	3230210.39	1003066.95	32128.65	862189.84	24.12	6098.94	1529.28
2008082	15287634.38	1069710.81	965971.3	1087120.03	897844.8	934736.68	592426.71	614039.53	1868796.57	852573.94	1260576.15	3230210.39	1003066.95	32128.65	857023.2	24.12	6098.94	1528.76
2008083	15347594.49	1069710.81	965971.3	1087120.03	897844.8	934736.68	646787.92	614039.53	1845226.77	852573.94	1260576.15	3230210.39	1050920.33	39867.36	830599.8	24.12	6098.94	1534.76
2008084	15353992.04	1069710.81	965971.3	1087120.03	897844.8	934736.68	646787.92	614039.53	1851624.32	852573.94	1260576.15	3230210.39	1050920.33	39867.36	830599.8	24.12	6098.94	1535.4
2008085	15349813.5	1069710.81	965971.3	1087120.03	897844.8	934826.74	696960.52	636798.1	1741538.16	852573.94	1260576.15	3239480.25	1107186.62	50471.4	787345.99	24.12	6098.94	1534.98
2008086	15333351.47	1069710.81	965971.3	1087120.03	897844.8	934826.74	685680.83	643645.97	1741538.16	852573.94	1260576.15	3239788.29	1098936.52	49281.84	784447.4	24.12	6098.94	1533.34
2008087	15368451.68	1069710.81	965971.3	1087120.03	897844.8	934826.74	685680.83	643645.97	1785546.49	852573.94	1260576.15	3239788.29	1098936.52	49281.84	775539.27	24.12	6098.94	1536.85
2008088	15291446.81	1069710.81	965971.3	1087120.03	897844.8	934826.74	675902.86	642281.3	1770379.38	852573.94	1260576.15	3239788.29	1098881.48	49281.84	725503.5	24.12	5298.96	1529.14
2008089	15207574.82	1069710.81	965971.3	1087120.03	897844.8	930878	634223.38	645811.75	1773582.9	852573.94	1260576.15	3241093.75	1098881.48	49281.84	679362.65	24.12	5298.96	1520.76
2008090	15227495.69	1069710.81	965971.3	1087120.03	897844.8	929466.66	631037.02	665334.27	1778485.25	852573.94	1260576.15	3244825.75	1095019.08	44524.39	684397.55	24.12	5298.96	1522.75
2008091	15199901.16	1069710.81	965971.3	1087120.03	897844.8	929466.66	628914.48	666803.99	1785203.66	852573.94	1260576.15	3244825.75	1062382.77	44524.39	683373.74	24.12	5298.96	1519.99
2008092	15243336.36	1069710.81	965971.3	1087120.03	897844.8	925994.6	624890.3	668026.86	1815673.99	852573.94	1260576.15	3246673.51	1062453.71	44524.39	700693.27	24.12	5298.96	1524.33
2008093	15223755.72	1069710.81	965971.3	1087120.03	897844.8	925994.6	624890.3	668026.86	1807617.98	852573.94	1260576.15	3246673.51	1063383.46	44524.39	688238.9	24.12	5298.96	1522.38
2008094	15112227.56	1069710.81	965971.3	1087120.03	897844.8	934969.98	635606.58	651919.22	1779509.53	852573.94	1260576.15	3246673.51	1046678.98	39950.78	623101.68	24.12	4603.98	1511.22
2008095	15039181.88	1069710.81	965971.3	1087120.03	897844.8	934969.98	647285.93	650919.96	1703065.61	852573.94	1260576.15	3246673.51	1044462.93	39950.78	618071.37	24.12	4603.98	1503.92
2008096	15052601.66	1069710.81	965971.3	1087120.03	897844.8	934969.98	647285.93	650919.96	1715137.41	852573.94	1260576.15	3246673.51	1025759.89	39950.78	638122.4	24.12	4603.98	1505.26
2008097	15039975.73	1069710.81	965971.3	1087120.03	897844.8	934969.98	647285.93	650919.96	1689133.87	852573.94	1260576.15	3246673.51	1030481.03	39950.78	647576.93	24.12	4178.69	1504
2008098	15033741.93	1069710.81	965971.3	1087120.03	897844.8	934969.98	647285.93	650919.96	1696669.89	852573.94	1260576.15	3246673.51	1026407.85	39950.78	637880.29	24.12	4178.69	1503.37
2008099	14988930.96	1069710.81	965971.3	1087120.03	897844.8	934969.98	647285.93	650919.96	1669894.25	852573.94	1260576.15	3246673.51	1008372.51	39950.78	637880.29	24.12	4178.69	1498.89
2008100	14970941.9	1069710.81	965971.3	1087120.03	897844.8	934969.98	649161.01	679034.79	1671622.54	852573.94	1260576.15	3245117.04	1001784.39	39950.78	596317.64	24.12	4178.69	1497.09
2008101	14937990.3	1069710.81	965971.3	1087120.03	897844.8	934969.98	649161.01	679034.79	1675368.92	852573.94	1260576.15	3245117.04	982165.25	39950.78	579238.81	24.12	4178.69	1493.8
2008102	14980210.73	1069710.81	965971.3	1087120.03	897844.8	934969.98	720687.15	665337.84	1677879.18	852573.94	1260576.15	3247506.33	982165.25	21279.08	577313.3	24.12	4178.69	1498.02
2008103	14972906.37	1069710.81	965971.3	1087120.03	897844.8	934969.98	743449.01	649735.82	1651031.1	852573.94	1260576.15	3246529.19	996397.37	13261.58	584459.7	24.12	4178.69	1497.29
2008104	14764602.47	1069710.81	965971.3	1087120.03	897844.8	934969.98	719195.25	646144.82	1516822.73	852573.94	1260576.15	3246529.19	970442.15	13261.58	564164.15	24.12	4178.69	1476.46
2008105	14671398.02	1069710.81	965971.3	1087120.03	897844.8	934969.98	719195.25	646144.82	1494893.99	852573.94	1260576.15	3246529.19	915739.53	14794.28	546058.35	24.12	4178.69	1467.14
2008106	14586605.79	1069710.81	965971.3	1087120.03	897844.8	934969.98	719195.25	657675.17	1415661.99	852573.94	1260576.15	3246529.19	915870.47	14794.28	529500.2	24.12	3515.33	1458.66
2008107	14560729.33	1069710.81	965971.3	1087120.03	897844.8	934969.98	719195.25	657675.17	1437236.17	852573.94	1249718.64	3246529.19	908320.24	11266.18	503985.4	24.12	3515.33	1456.07
2008108	14540358.69	1069710.81	965971.3	1087120.03	897844.8	934969.98	719195.25	657675.17	1433399.31	852573.94	1244282.35	3246529.19	908320.24	11266.18	501918.65	24.12	3515.33	1454.04
2008109	14489386.7	1069710.81	965971.3	1087120.03	897844.8	934969.98	588990.67	729397.02	1419128.78	852573.94	1244282.35	3245804.96	914683.43	11266.18	518220.89	24.12	3515.33	1448.94
2008110	14427674.56	1069710.81	965971.3	1087120.03	897844.8	934969.98	588990.67	729397.02	1410933.66	852573.94	1245331.85	3245804.96	860701.01	11266.18	517979.39	11.83	3258.74	1442.77
2008111	14367198.89	1069710.81	965971.3	1087120.03	890151.97	928270.4	531953.4	732637.09	1425601.8	852573.94	1255107.08	3248012.93	850948.32	11266.18	508794.65	11.83	3258.74	1436.72
2008112	14276486.84	1069710.81	965971.3	1087120.03	890151.97	926152.47	522261.43	728520.94	1398082.15	852573.94	1255107.08	3248012.93	805840.22	12133.69	505768.91	11.83	3258.74	1427.65
2008113	14218679.43	1069710.81	965971.3	1087120.03	890151.97	920537.48	520163.52	722220.74	1378484.29	852573.94	1251095.18	3246776.2	787113.01	13336.47	503747.06	11.83	3857.17	1421.87
2008114	14060511.17	1069710.81	965971.3	1087120.03	890151.97	921523.02	525893.68	722218.62	1287160.12	852573.94	1246182.18	3246776.2	717549.6	12900.46	505101.82	11.83	3857.17	1406.05
2008115	14012259.6	1069710.81	965971.3	1087120.03	890151.97	921523.02	537636.25	724283.19	1273084.14	852573.94	1243474.55	3246776.2	682684.11	12900.46	494692.21	11.83	3857.17	1401.23
2008116	13939682.08	1069710.81	965971.3	1087120.03	890151.97	921523.02	523646.23	721057.71	1262567.05	852573.94	1246545.32	3246776.2	658384.21	12900.46	471076.42	11.83	3857.17	1393.97
2008117	13893174.4	1069710.81	965971.3	1087120.03	890151.97	921523.02	526941.65	712471.02	1268192.64	852573.94	1246545.32	3246776.2	647600.64	12900.46	435017.98	11.83	3857.17	1389.32
2008118	13795927.49	1069710.81	965971.3	1087120.03	889721.24	913453.97	509370.73	682322.55	1256870.32	852483.64	1246545.32	3246776.2	634114.84	12900.46	418888.65	11.83	3857.17	1379.59
2008119	13797414.56	1069710.81	965971.3	1087120.03	889721.24	916717.83	516556.39	695003.85	1248919.99	852483.64	1246793.28	3245177.69	645600.02	12900.46	395025.01	11.83	3857.17	1379.74
2008120	13767871.86	1066754.64	965971.3	1087120.03	889721.24	904615.17	514818.43	682179.73	1265528.04	851174.97	1250374.03	3238435.46	634398.67	11465.4	395601.72	11.83	3857.17	1376.79
2008121	13711483.12	1066754.64	965971.3	1087120.03	889721.24	884279.2	492527.3	683971.31	1261387.49	851174.97	1248544.01	3237638.23	636436.61	11465.4	384778.38	11.83	3857.17	1371.15
2008122	13607912.72	1066754.64	965971.3	1087120.03	877757.06	891787.16	481862.41	659087.52	1224904.71	851174.97	1248001.91	3237638.23	629681.68	8210.45	368247.63	11.83	3857.17	1360.79
2008123	13573824.91	1069710.81	965971.3	1087120.03	877757.06	891787.16	481862.41	651579.98	1232214.37	851324.02	1243631.18	3237638.23	614986.92	8210.45	350317.97	11.83	3857.17	1357.38
2008124	13595196.42	1069710.81	965971.3	1087120.03	890616.77	894794.73	481716.23	656054.92	1226949.6	851324.02	1246340.41	3247614.37	614986.92	6073.12	346210.15	11.83	3857.17	1359.52
2008125	13563885.53	1057736.39	965971.3	1087120.03	891478.4	929731.71	466897.67	651635.38	1200975.23	841473.24	1246340.41	3247976.55	614986.92	6073.12	346210.15	11.83	3857.17	1356.39
2008126	13516352.8	1066050.34	965647.27	1085698.68	891478.4	929731.71	466897.67	651396.31	1184108.43	844381.61	1246340.41	3247976.55	603946.04	6073.12	317347.24	11.83	3857.17	1351.64
2008127	13397851.39	1048603.14	952620.6	1085698.68	890491.25	916471.73	463071.91	651396.31	1154986.3	840333.51	1241191.33	3247340.43	578028.75	6040.91	312297.53	11.83	3857.17	1339.79
2008128	13332999.57	1050793.06	952273.82	1085698.68	890491.25	916471.73	456413.99	652136.86	1142617.54	839817.95	1247214	3247340.43	557766.44	6040.91	278294.01	11.83	3857.17	1333.3
2008129	13233054.9	1029570.32	933277.06	1083691.06	887862.69	920057.69	456413.99	652136.86	1133138.16	826121.6	1247214	3247340.43	555092.85	6040.91	245468.37	11.83	3857.17	1323.31
2008130	13172037.01	1029570.32	933041.15	1084811.18	885066.02	917812.15	495379.04	638303.19	1095839.01	826121.6	1235519.74	3246309.91	545448.27	5598	223668.34	11.83	3777.34	1317.2
2008131	13107499.93	1042209.3	931488.75	1084811.18	878412.84	922649.64	486370.2	631153.93	1090297.82	851529.15	1219020.35	3245077.82	504403.32	2298.37	208388.69	11.83	3777.34	1310.75
2008132	13114305.01	1042209.3	931488.75	1084811.18	878412.84	922649.64	478258.89	629632.99	1094227.87	851564.74	1215871.15	3245077.82	510061.38	2298.37	219011.88	11.83	3116.99	1311.43
2008133	13059296.87	1038537.36	919503.77	1084811.18	876621.32	920365.65	452900.81	653150.3	1094252.21	838060.69	1208172.26	3243393.61	495680.55	2298.37	222820.58	11.83	3116.99	1305.93
2008134	12995847.16	1029905.19	922441.77	1084045.01	879890.4	919919.91	439798.68	653577.98	1087169.99	830688.66	1208172.26	3243393.61	460644.82	2298.37	225083.31	11.83	3116.99	1299.58
2008135	12941665.75	1017120.32	922441.77	1084045.01	879890.4	919919.91	437978.16	645069.89	1071640.74	814717.35	1208977.1	3243393.61	460749.73	2298.37	224606.19	11.83	3116.99	1294.17
2008136	12914955.09	1016628.1	920003.59	1084045.01	883270.94	919919.91	441145.01	645439.93	1057992.76	814717.35	1204964.96	3242759.43	455335.08	2298.37	217706.42	11.83	3116.99	1291.5
2008137	12920289.22	1007487.57	916087.01	1085076.7	883981.48	908342.69	442784.39	667828.3	1070579.89	812321.95	1199107.15	3244444.84	457926.79	2298.37	213133.36	11.83	3116.99	1292.03
2008138	12868467.23	985828.76	915243.87	1085076.7	883804.5	907257.54	441527.81	661602.44	1060738.24	813157.39	1197271.07	3244444.84	456929.52	2298.37	204397.43	11.83	3116.99	1286.85
2008139	12807785.84	986107.42	919890.26	1085076.7	883804.5	880864.8	440922.97	655982	1050010.93	813157.39	1191557.47	3239611.39	448835.65	2298.37	200777.26	11.83	3116.99	1280.78
2008140	12792592.91	986107.42	933026.91	1085076.7	883804.5	868769.36	429068.93	654945.08	1048698.98	813157.39	1191557.47	3239611.39	449794.47	2298.37	197787.22	11.83	3116.99	1279.26
2008141	12699196.09	981964.96	920585.38	1085076.7	883804.5	859591.11	433076.99	621942.34	1044730.86	813157.39	1187017.43	3237547.34	421984.8	2298.37	197529.18	11.83	3116.99	1269.92
2008142	12598283.43	981964.96	916350.07	1085076.7	883804.5	859591.11	433076.99	616575.9	1005957.99	813157.39	1165876.81	3239070.23	414020.73	2298.37	172572.95	11.83	3116.99	1259.83
2008143	12482923.4	985649.81	914866.63	1087084.32	891925.98	836210.8	433076.99	624014.6	955036.36	813406.58	1143748.01	3240193.27	381843.14	2298.37	165849.26	11.83	1947.53	1248.29
2008144	12488260.94	992332.83	913880.08	1087084.32	891925.98	834688.36	463793.89	623315.25	953387.85	813406.58	1143748.01	3237013.86	367237.39	67.07	159530.37	11.83	1077.38	1248.83
2008145	12463504.89	995692.51	913369.47	1087084.32	891925.98	834688.36	464670.28	633850.57	938213.19	813815.99	1125182.77	3242301.38	356263.53	67.07	159530.37	11.83	1077.38	1246.35
2008146	12372531.81	995605.95	910591.05	1087084.32	891925.98	845548.25	449555.2	633525.69	893540.8	812000.43	1120796.32	3242301.38	354211.6	0	132670.27	11.83	127.49	1237.25
2008147	12333741.35	1004306.12	909979.92	1082347.64	882124.64	877187.55	442353.02	632136.53	858543.19	813492.85	1108078.13	3241811.64	346089.84	0	132115.7	11.83	127.49	1233.37
2008148	12272971.69	994267.73	909679.35	1081109.59	881586.18	874602.19	442353.02	634967.94	837282.6	811437.51	1106316.76	3241920.68	340215.21	0	114058.34	11.83	127.49	1227.3
2008149	12152557.19	946196.34	908521.13	1079543.82	876446.75	864798.34	436580.35	644627.47	816765.27	808164.71	1095520.08	3241013.51	322242.26	0	108962.57	11.83	127.49	1215.26
2008150	12059160.2	946196.34	900620.97	1076775.37	860740.62	847865.12	439488.17	648249.63	821059.21	808164.71	1088497.76	3241013.51	266389.39	0	110924.82	11.83	127.49	1205.92
2008151	12054192.98	946196.34	900620.97	1081069.34	865156.46	866819.07	439609.46	646890.37	794731.55	808164.71	1116687.78	3241013.51	248819.44	0	95239.41	11.83	127.49	1205.42
2008152	11983286	1017874.49	900620.97	1078917.94	862854.58	862084.78	434176.37	640874.81	773016	805190.04	1091233.62	3240468.12	179625.61	0	93882.36	11.83	127.49	1198.33
2008153	11959475.65	1017874.49	900620.97	1078917.94	856825.93	853515.94	421624.28	674922.1	767553.55	805190.04	1082492.72	3240468.12	163120.88	0	93882.36	11.83	127.49	1195.95
2008154	11962747.83	1029796.3	899025.92	1075901.52	856464.06	861367.9	423537.3	676244.61	809551.18	806797.06	1077466.57	3247250.25	118949.6	0	77929.26	11.83	127.49	1196.27
2008155	11951847.57	1029813.61	899025.92	1075901.52	856464.06	861367.9	419479.79	683785.89	811525.4	814410.33	1072020.73	3247250.25	115907.1	0	62476.83	11.83	127.49	1195.18
2008156	11891443.22	1005182.22	903427.99	1076079.68	869834.65	842032.17	419026.64	678055.3	796680.24	817316.04	1072750.83	3247632.78	96889.91	0	64116.52	11.83	127.49	1189.14
2008157	11799554.55	939067.79	900165.19	1076079.68	869834.65	840725.11	419026.64	678055.3	794520.21	803528.89	1064847.62	3247632.78	99535.91	0	64116.52	11.83	127.49	1179.96
2008158	11799373.75	939067.79	900165.19	1076079.68	869834.65	840725.11	419026.64	672115.97	793616.86	802750.77	1089099.39	3247632.78	92643.06	0	54197.6	11.83	127.49	1179.94
2008159	11734213.67	915347.13	924166.54	1075146.57	867435.84	817221.45	419861.16	672008.51	799822.48	800303.54	1080826.04	3247069.61	63951.65	0	48634.91	11.83	127.49	1173.42
2008160	11618042.98	888077.76	921526.72	1072707.2	867626	800870.72	416516.65	634441.48	788075.16	799904.34	1073816.01	3246214.16	61793.9	0	44054.62	11.83	127.49	1161.8
2008161	11482922.91	894650.23	913864.11	1072587.16	864150.94	762248.81	369899.67	631504.83	774207.2	797382.24	1070432.68	3240335.33	57141.88	0	32099.57	11.83	127.49	1148.29
2008162	11348601.13	889700.45	893988.36	1068085.43	864150.94	751771.06	369899.67	600134.26	735487.9	795343.71	1051056.07	3237879.86	56923.02	0	32099.57	11.83	127.49	1134.86
2008163	11338079.75	917643.58	892635.23	1071090.93	864150.94	751771.06	361587.78	606822.88	725206.53	794680.67	1023925.17	3237461.59	56923.02	0	32099.57	11.83	127.49	1133.81
2008164	11293853.98	908690.76	876526.87	1066492.78	893470.23	752813.84	369645.96	619186.89	709617.18	795404.26	977935.94	3243890.88	45998.03	0	32099.57	11.83	127.49	1129.39
2008165	11278043.41	911295.86	869481.35	1074912.84	882368.92	745562.68	375233.19	631048.68	706824.75	794444.06	976184.97	3245654.63	30851.1	0	32099.57	11.83	127.49	1127.8
2008166	11285337.05	911295.86	865375.84	1073771.4	879794.22	757524.21	370167.16	628772.03	690595.47	794444.06	1005838.44	3246725.37	26570.67	0	32381.51	11.83	127.49	1128.53
2008167	11186826.08	905019.67	864770.8	1070703.61	870420.1	757798.23	345485.12	641556.67	643844.22	793977.35	991611.23	3245233.17	26671.91	0	27653.16	11.83	127.49	1118.68
2008168	11164603.27	899911.7	860852.95	1067279.9	861233.81	753628.04	349572.2	641556.67	643844.22	793639.85	991444.88	3245233.17	26671.91	0	27653.16	11.83	127.49	1116.46
2008169	11054393.89	880486.11	859538.88	1077372.25	856817.41	738018.96	331207.08	629957.36	639020.26	789248.76	958551.18	3245233.17	22738.04	0	24123.63	11.83	127.49	1105.44
2008170	10895801.66	869539.07	849223.28	1067638.44	844252.36	731723.31	311124.03	611457.23	618221.11	787939.79	924599.26	3240669.26	17210.1	0	20123.61	11.83	127.49	1089.58
2008171	10891050.89	867817.86	850849.92	1063162.18	844893.62	717771.1	300464.84	615487.3	636170.87	788649.3	926681.45	3239706.1	17210.1	0	20123.61	11.83	127.49	1089.11
2008172	10813487.1	856975.81	839590.95	1062954.54	843936.87	713498.26	293187.31	615314.74	621953.51	787795.51	905600.74	3238472.95	14485.4	0	17639.71	11.83	127.49	1081.35
2008173	10805874.33	886367.3	839590.95	1062954.54	842787.46	709072.09	292470.34	600816.33	619871.22	787795.51	889850.1	3240092.57	14485.4	0	17639.71	11.83	127.49	1080.59
2008174	10764973.01	898569.78	833698.58	1060407.22	842787.46	708549.92	278706.51	600816.33	606753.53	789102.48	872161.31	3240092.57	13606.82	0	17639.71	11.83	127.49	1076.5
2008175	10738585.6	892669.31	830971.86	1065868.14	853994.8	715542.41	279381.42	592466.86	602815.44	793545.01	841510.67	3238873.46	11675.84	0	17189.59	11.83	127.49	1073.86
2008176	10719196.47	869574.84	822200.26	1066474.97	853751.2	735683.71	266786.52	589231.81	597952.22	788874.73	860466.82	3239704.56	9224.41	0	17189.59	11.83	127.49	1071.92
2008177	10615937.35	852431.57	816136.4	1063620.83	849060.81	735683.71	249692.3	589231.81	588444.79	785508.31	818662.31	3240232.8	8004.89	0	17146.01	11.83	127.49	1061.59
2008178	10402838.42	813427.23	816136.4	1053519.38	841432.71	709813.04	239752.26	559568.64	531461.46	782388.55	787874.24	3240232.8	8004.89	0	17146.01	11.83	127.49	1040.28
2008179	10405059.73	803614.71	811663.7	1052973.22	838882.81	703185.9	237729.44	597029.44	530893.14	779378.8	783684.34	3244469.36	4928.72	0	14545.33	11.83	127.49	1040.51
2008180	10336832.21	800194.15	815341.91	1053137.43	836843.53	685329.39	232436.9	588407.83	511604.31	776301.05	774887.89	3244469.36	4928.72	0	10868.92	11.83	127.49	1033.68
2008181	10245770.95	791628.38	809440.58	1052708.06	836201.63	669308.2	238850.11	551445.05	496701.74	772210.1	767300.85	3243471.81	4407.58	0	10016.05	11.83	127.49	1024.58
2008182	10109403.46	771074.7	804051.87	1050202.9	833371.07	658976.21	203413.27	522597.76	496028.17	772697.61	740734.01	3244128.67	772.96	0	10016.05	11.83	47.41	1010.94
2008183	9991872.68	749242.94	787381.95	1056481.12	834248.95	648648.72	197163.68	522597.76	459664.49	768370.38	712428.81	3244363.68	772.96	0	9169.03	11.83	47.41	999.19
2008184	9972878.38	753879.7	787381.95	1056481.12	833914.32	639589.86	193570.54	522072.26	454753.73	766154.8	712428.81	3241925.76	218.3	0	9169.03	11.83	47.41	997.29
2008185	9938410.89	753879.7	775285.98	1053973.03	828254.81	633641.88	179358.86	523592.09	465416.02	766296.42	712428.81	3240889.62	218.3	0	3837.16	11.83	47.41	993.84
2008186	9825106.71	747017.36	755639.6	1053973.03	828254.81	632026.73	178874.27	496398.19	454031.44	762993.05	671125.94	3239513.24	83.69	0	3837.16	11.83	47.41	982.51
2008187	9806909.14	751312.8	752076.85	1054256.04	829972.45	629503.28	178439.19	492540.34	459767.59	766571.75	647929.63	3239280.17	83.69	0	3837.16	11.83	47.41	980.69
2008188	9717115.79	740248.07	750489.66	1054256.04	829972.45	629503.28	178439.19	474521.16	449591.29	764415.1	602536.43	3237934.55	33.2	0	3837.16	11.83	47.41	971.71
2008189	9585316.03	689933.51	740368.08	1051609.68	830582.78	621613.72	176018.67	447227.81	431280.65	757910.8	595790.21	3237771.56	33.2	0	3837.16	11.83	47.41	958.53
2008190	9477504.58	667697.66	722037.92	1046465.07	839767.24	600868.38	173226.84	439375.76	414574.14	755898.1	574613.34	3237771.56	33.2	0	3837.16	11.83	47.41	947.75
2008191	9401683.96	651310	717747.87	1043894.72	838349.29	585435.4	172143.64	440023.68	410824.57	754302.62	544671.29	3237863.8	33.2	0	3745.68	11.83	47.41	940.17
2008192	9434650.48	654963.77	717747.87	1060423.51	849835.28	590638.86	172143.64	459405.27	402031.22	755490.42	528989.77	3237863.8	33.2	0	3745.68	11.83	47.41	943.47
2008193	9360959.74	653668.98	701155.55	1061576.76	848318.55	586676.47	170410.43	467383.56	391126.1	755255.92	482079.21	3238191.13	33.2	0	3745.68	11.83	47.41	936.1
2008194	9347573.6	643957.68	700981.28	1058892.8	838560.29	604612.43	162447.8	468822.63	396885.81	755205.06	477866.34	3237682.53	33.2	0	287.56	11.83	47.41	934.76
2008195	9239983.22	651666.45	693355.69	1058961.96	840736.08	582356.02	155349.79	461336.19	352903.71	756045.37	451467.29	3234482.69	33.2	0	29.93	11.83	47.41	924
2008196	9173805.69	648739.76	680736.51	1059945.87	836920.35	582356.02	157681.93	460748.57	330676.4	754583.74	425630.01	3234464.53	33.2	0	29.93	11.83	47.41	917.38
2008197	9007576.55	640854.86	673662.65	1042987.61	802497.3	528333.56	125604.43	456443.05	329404.42	754583.74	420559.51	3231323.42	33.2	0	29.93	11.83	47.41	900.76
2008198	8981419.75	640854.86	673662.65	1042987.61	802497.3	528333.56	125604.43	434369.9	329404.42	751500.21	420559.51	3230323.3	33.2	0	29.93	11.83	47.41	898.14
2008199	8918486.26	638982.17	670662.9	1028991.81	811010.51	507621.79	113585.6	420727.27	346301.35	746928.52	403048.7	3229303.63	33.2	0	29.93	11.83	47.41	891.85
2008200	8843209.62	638982.17	667747.11	1024083.11	806244.18	465333.31	114610.18	420727.27	340336.44	746928.52	391047.58	3225847.76	33.2	0	29.93	11.83	47.41	884.32
2008201	8754066.58	636774.94	663269.86	1014326.07	817122.25	458975.84	109277.82	391007.55	323123.12	746892.62	369203.63	3222770.89	33.2	0	29.93	11.83	47.41	875.41
2008202	8710332.38	637895.34	663269.86	1012693.23	802982.61	450354.29	107229.87	389522.1	319575.72	746940.04	357430.94	3221116.4	33.2	0	29.93	11.83	47.41	871.03
2008203	8629454.41	637895.34	663269.86	1012693.23	802841.57	428134.04	96240.3	391570.99	318257.21	732509.13	326337.76	3218383.01	33.2	0	29.93	11.83	47.41	862.95
2008204	8555820.59	637895.34	663269.86	1007836.68	765991.7	417014.19	95926.62	376071.76	318257.21	732509.13	320669.12	3219057.01	33.2	0	29.93	11.83	47.41	855.58
2008205	8370757.25	629938.24	629588.95	967323.46	754030.1	387108.87	93029.02	375092.5	304932.28	714537.81	297035.15	3216818.9	33.2	0	29.93	11.83	47.41	837.08
2008206	8248718.87	611522.96	603614.45	969337.82	743967.14	368140.58	93029.02	344945.96	303487.89	714537.81	285151.38	3209661.85	33.2	0	29.93	11.83	47.41	824.87
2008207	8128168.51	609492.37	601945.89	962606.61	721948.95	353194.85	79412.42	329225.34	292323.13	703968.44	269854.56	3202873.95	33.2	0	29.93	11.83	47.41	812.82
2008208	7950184.69	604812.76	601945.89	970667.6	714146.43	327022.76	74997.04	309621.21	239011.27	658048.16	250867.27	3197722.33	33.2	0	29.93	11.83	47.41	795.02
2008209	7886379.15	610107.42	595286.05	964834.07	721247.21	322625.96	76062.83	314824.31	197624.12	645527.16	238661.22	3198256.82	33.2	0	29.93	11.83	47.41	788.64
2008210	7688166.21	583558.24	589628.99	960970.19	718746.53	269760.79	70745.72	299041.75	183052.33	617479.33	201426.38	3192433.95	33.2	0	29.93	11.83	47.41	768.82
2008211	7607978.02	547923.05	588807.19	960223.47	721960.02	253302.48	70747.03	290206.58	180283.32	614064.54	186798.87	3192339.47	33.2	0	29.93	11.83	47.41	760.8
2008212	7573307.06	540205.46	578805.02	956709.33	729384.53	238604.33	70044.5	290337.8	181037.73	610097.89	180979.09	3195779.4	33.2	0	29.93	11.83	47.41	757.33
2008213	7488773.76	536271.61	572587.84	922878.51	713120.83	232330.65	70044.5	294863.38	181037.73	598173.07	171510.54	3194633.12	33.2	0	29.93	11.83	47.41	748.88
2008214	7492645.04	536271.61	572623.57	910478.04	725259.75	232949.62	70044.5	295960.78	180461.81	593966.45	170020.06	3203286.87	33.2	0	29.93	11.83	47.41	749.26
2008215	7445313.9	536271.61	572623.57	910478.04	721861.67	232949.62	70044.5	295960.78	140212.32	591450.1	168852.83	3203286.87	33.2	0	29.93	11.83	47.41	744.53
2008216	7269099.99	526328.52	550865.31	917587.93	705959.37	211810.89	56693.89	289157.37	132895.14	517009.15	158835.85	3200924.64	33.2	0	29.93	11.83	47.41	726.91
2008217	7295863.05	518924.86	549299.55	915506.84	710090.62	211810.89	56693.89	309036.58	143315.09	512878.34	161493.02	3205781.46	33.2	0	29.93	11.83	47.41	729.59
2008218	7220564.24	518810.17	542381.21	905825.77	699600.98	207253.16	59378.46	308205.3	135711.62	493151.11	143814.26	3205400.29	33.2	0	29.93	11.83	47.41	722.06
2008219	7134190.11	519115.6	550237.58	905825.77	701190.9	209676.64	59378.46	244136.07	115646.15	476960.4	143814.26	3207176.35	33.2	0	29.93	11.83	47.41	713.42
2008220	7062457.2	516734.45	515392.62	896749.2	696070.1	205796.61	56827.07	239828.36	106558.96	476404.57	143814.26	3207249.06	33.2	0	29.93	11.83	47.41	706.25
2008221	6957847.31	521131.11	511170.81	890655.7	671692.31	201412.57	74019.94	217557.23	91159.43	438743.51	124393.48	3214897.47	33.2	0	29.93	11.83	47.41	695.78
2008222	6937044.9	519563.88	508544.18	880718.48	659327.36	199681.65	73387.53	219003.59	97988.03	438743.51	124393.48	3214679.47	33.2	0	29.93	11.83	47.41	693.7
2008223	6911904.57	513153.08	506358.23	882305.73	660533.91	192130.44	73387.53	216619.63	95153.01	438708.09	117861.71	3214679.47	33.2	0	29.93	11.83	47.41	691.19
2008224	6670124.78	498180.71	486928.34	789142.18	631664.39	170939.93	64615.44	214916.38	66808.51	438708.09	106008.46	3201198.62	33.2	0	29.93	11.83	47.41	667.01
2008225	6620382.08	498180.71	486928.34	768256.85	618956.91	170868.11	63181.82	215255.59	66557.7	438708.09	94714.83	3197759.38	33.2	0	29.93	11.83	47.41	662.04
2008226	6562216.74	495435.6	486928.34	758066.83	595699.1	158945.1	62488.41	215255.59	66557.7	429861.12	94714.83	3197250.38	33.2	0	29.93	11.83	47.41	656.22
2008227	6587116.16	523682.89	486928.34	762747.99	572618.76	158535.34	56930.52	228197.09	66557.7	438154.55	95373.16	3196376.07	33.2	0	29.93	11.83	47.41	658.71
2008228	6347021.57	484302.71	473122.35	714824.28	553442.53	145088.18	41305.38	205483.19	38605.35	419445.49	88231.9	3182156.44	33.2	0	29.93	11.83	47.41	634.7
2008229	6307474.27	489376.74	443915.95	702021.35	553112.29	146752.53	41305.38	207762.37	37354.59	420296.77	82406.11	3182156.44	33.2	0	29.93	11.83	47.41	630.75
2008230	6252762.12	479697.59	437452.13	691475.72	542505.86	137972.44	40276.26	207762.37	37354.59	418561.74	78371.39	3180318.29	33.2	0	29.93	11.83	47.41	625.28
2008231	6044479.71	454427.29	417594.62	627283.02	528530.59	128388.16	37232.48	195056.19	31858.72	385328.44	74356.2	3163410.25	33.2	0	29.93	11.83	47.41	604.45
2008232	5944781.73	455034.65	416128.64	575322.47	518020.58	123597.56	38025.65	173568.85	25113.76	384749.3	71815.3	3162391.2	33.2	0	29.93	11.83	47.41	594.48
2008233	5802940.78	446784.17	402055.34	536683.24	497543.07	111362	37137.05	170980.21	24564.23	347419.14	70690.48	3156708.11	33.2	0	29.93	11.83	47.41	580.29
2008234	5792197.93	446784.17	402726.53	536540.9	482060.39	111362	37137.05	185488.42	25543.55	336785.76	65640.01	3161115.41	33.2	0	29.93	11.83	47.41	579.22
2008235	5745923.32	444983.68	385590.34	519723.57	480310.5	109860.16	35492.66	185130.53	25346.38	330840.84	65640.01	3161990.92	33.2	0	29.93	11.83	47.41	574.59
2008236	5536127.94	428323.08	366671.7	445253	469778.52	103276.62	34697.07	167834.33	13307.97	297844.65	56520.36	3151606.89	33.2	0	29.93	11.83	47.41	553.61
2008237	5438002.96	431092.33	363791.46	411873.36	446219.24	98642.65	36040.18	161460.83	11094.36	284177.17	45063.82	3147533.8	33.2	0	29.93	11.83	47.41	543.8
2008238	5402259.66	429047.48	354426.17	403071.78	440292.25	97866.56	34338.85	162166.86	11094.36	284957.38	41553.32	3142430.9	33.2	0	29.93	11.83	47.41	540.23
2008239	5385606.47	417795.82	355605.19	398059.77	439350.87	93012	37035.7	158697.38	11094.36	284387.1	41553.32	3148001.22	33.2	0	29.93	11.83	47.41	538.56
2008240	5306143.52	427965.81	355853.84	333241.9	423098.94	68854.17	40140.12	161803.6	22735.57	286454.33	40710.35	3144271.16	33.2	0	29.93	11.83	47.41	530.61
2008241	5108069.16	422075.4	326117.91	285516.48	406655.75	53249.46	31691.85	122003.25	16628.87	269911.43	38863.08	3134447.66	0	0	0	0	47.41	510.81
2008242	4966910.56	391934.44	294273.45	252462.11	395317.69	47007.62	31691.85	114077.22	15076.48	257963.87	38863.08	3127334.74	0	0	0	0	47.41	496.69
2008243	4940767.93	387925.9	224857.94	252462.11	395317.69	47007.62	31691.85	127181.07	22452.88	280469.48	38863.08	3131612.12	0	0	0	0	47.41	494.08
2008244	4939124.3	388949.12	224516.59	252462.11	391643.68	47007.62	31691.85	125282.99	22452.88	283591.27	38863.08	3131736.93	0	0	0	0	47.41	493.91
2008245	4744731.98	355163.98	201135.9	223993.56	363600.72	47007.62	28675.85	113087.21	16104.76	243921.71	20996.71	3130117.78	0	0	0	0	47.41	474.47
2008246	4562905.42	326459.59	151921.1	203053.59	345202.44	39351.08	25951.88	117019.9	14929.16	211952.7	14293.06	3111844.73	0	0	0	0	47.41	456.29
2008247	4328474.65	319981.48	83732.27	173979.64	308124.3	21275.48	19547.16	98235.22	12869.42	198137.2	14293.06	3077391.42	0	0	0	0	47.41	432.85
2008248	4608851.34	446453.55	138294.45	194985.97	322530.01	21275.48	19547.16	142648.5	19358.15	203354.45	14293.06	3085202.54	0	0	0	0	47.41	460.89
2008249	4603309.01	448335.49	138294.45	217907.44	341047.45	21275.48	13806.56	142648.5	19358.15	203354.45	14293.06	3042079.96	0	0	0	0	47.41	460.33
2008250	4436194.06	427462.45	115540.82	147027.69	310498.9	22206.09	16718.39	132860.13	17522.8	194915.89	5602.48	3044930.41	0	0	0	0	47.41	443.62
2008251	4341943.12	385832.04	101573.38	138831.67	294020.27	19405.72	15596.92	144402.83	14610.33	191887.41	5602.48	3029272.05	0	0	0	0	47.41	434.19
2008252	4357965.23	385832.04	104534.78	150827.22	300965.85	21599.13	15596.92	144402.83	14610.33	191887.41	5602.48	3021198.22	0	0	0	0	47.41	435.8
2008253	4464844.63	385508.87	117975	161652.24	335624.14	21728.94	15596.92	166344.09	14610.33	211748.86	5602.48	3027544.75	0	0	0	0	47.41	446.48
2008254	4518674.56	385508.87	117975	164951.5	338534.82	22411.95	33890.83	195434.89	20768.64	216519.37	5602.48	3016150.03	0	0	0	0	47.41	451.87
2008255	4389966.22	379948.67	106523.23	151659.89	310180.42	16286.85	32198.05	167981.78	19086.44	194760.82	2036.16	3008377.72	0	0	0	0	47.41	439
2008256	4331569.55	386126.02	97838.66	141433.66	281039.73	15796.73	29041.12	157222.43	20846.55	192616.53	2036.16	3006645.78	0	0	0	0	47.41	433.16
2008257	4339292.86	386126.02	97838.66	141433.66	283120.8	15796.73	34932.63	154802.89	20846.55	192616.53	2036.16	3008816.05	0	0	0	0	47.41	433.93
2008258	4357900.97	390918.94	98036.75	141433.66	281509.68	11565.19	34932.63	153579.43	20846.55	201159.13	2036.16	3020956.67	0	0	0	0	47.41	435.79
2008259	4337223.65	389588.7	92342.97	127251.34	294522.06	11563.49	34889.68	147611.72	20794.89	198004.39	1682.14	3018046.1	0	0	0	0	47.41	433.72
2008260	4299079.01	386388.3	87895.25	119885.88	287608.98	8852.21	30044.05	140238.25	19873.51	190665.75	1682.14	3025018.51	0	0	0	0	47.41	429.91
2008261	4321251.17	397425.41	81739.06	109597.36	289011.82	9963.16	29686.57	132245.68	19873.51	196701.25	1682.14	3052399.03	0	0	0	0	47.41	432.13
2008262	4360452.58	428637.98	81739.06	109629.8	289286.59	9963.16	37599.63	132245.68	19873.51	196469.83	1682.14	3052399.03	0	0	0	0	47.41	436.05
2008263	4352920.51	434646.25	65110.06	109629.8	285667.31	9963.16	37599.63	132245.68	19873.51	203431.42	1682.14	3052145.38	0	0	0	0	47.41	435.29
2008264	4242875.08	391688.94	48265.31	95311.11	291077.94	9492.45	27469.02	115472.64	20587.6	195125.5	1682.14	3045776.25	0	0	0	0	47.41	424.29
2008265	4223400.12	374161.84	42146.47	88625.17	302677.08	8641.54	29347.41	106910.25	20443.93	198867.56	1682.14	3048970.54	0	0	0	0	47.41	422.34
2008266	4284092.92	378273.62	42288.82	88795.38	319680.71	8641.54	29347.41	106910.25	20443.93	224603.6	1682.14	3062499.33	0	0	0	0	47.41	428.41
2008267	4296260.65	382365.97	42488.37	88795.38	319680.71	8641.54	29347.41	107594.59	21251.57	230861.48	1682.14	3062625.32	0	0	0	0	47.41	429.63
2008268	4297076.97	382365.97	42488.37	88391.44	325079.24	9821.57	28439.01	107594.59	21251.57	230861.48	1682.14	3058175.42	0	0	0	0	47.41	429.71
2008269	4345594.34	367187.14	46033.97	89166.48	328017.97	32893.52	31924.81	137659.82	25369.63	220156.47	1682.14	3064576.21	0	0	0	0	47.41	434.56
2008270	4402167.29	417474.07	50368.83	82482.37	333901.22	32148.24	28982.41	134670.07	22575.89	221463.74	1682.14	3075492.12	0	0	0	0	47.41	440.22
2008271	4562166.77	466410.55	88216.71	99791.43	333901.22	32148.24	29145.33	137038.62	31524.98	251463.09	1682.14	3089918.27	0	0	0	0	47.41	456.22
2008272	4562166.77	466410.55	88216.71	99791.43	333901.22	32148.24	29145.33	137038.62	31524.98	251463.09	1682.14	3089918.27	0	0	0	0	47.41	456.22
2008273	4582874.75	474137.94	113000.84	94664.48	309530.64	34584.75	28407.05	130678.39	32521.7	256125.64	1682.14	3106614.99	0	0	0	0	47.41	458.29
2008274	4602653.66	472773.24	108078.28	85541.64	315283.98	43072.95	39780.65	133482.75	34219.11	258355.27	1682.14	3109457.46	0	0	0	0	47.41	460.27
2008275	4735969.54	471562.67	96196.56	87638.68	356154.25	56333.01	39815.76	135621.82	37929.26	327762.38	1682.14	3124346.83	0	0	0	0	47.41	473.6
2008276	4744699.11	470712.64	96196.56	87638.68	355271.8	56333.01	39815.76	136812.21	37929.26	337034.05	1682.14	3124346.83	0	0	0	0	47.41	474.47
2008277	4806603.86	459738.6	96196.56	87638.68	355271.8	56333.01	39815.76	197031.69	37929.26	339487.25	2681.11	3133553.97	0	0	0	0	47.41	480.66
2008278	4805849.8	459738.6	96196.56	87516.53	355325.5	56333.01	39130.16	197031.69	37929.26	339487.25	2681.11	3133553.97	0	0	0	0	47.41	480.58
2008279	4799515.2	459703.13	96196.56	87516.53	353261.17	56333.01	39130.16	197031.69	37929.26	335925.92	2681.11	3132880.48	0	0	0	0	47.41	479.95
2008280	5382634.35	508427.84	172989.99	207195.01	443046	88290.96	62171.98	284840.35	60783.12	408649.42	2681.11	3142614.2	0	0	0	0	47.41	538.26
2008281	5374520.28	508375.71	172220	206871.24	441488.41	87285.02	61306.84	283376.53	60783.12	407027.38	2681.11	3142160.55	0	0	0	0	47.41	537.45
2008282	5373346.62	508375.71	172220	206871.24	443530.31	88557.86	59810.08	291497.85	60765.27	397566.25	2681.11	3140490.29	0	0	0	0	47.41	537.33
2008283	5393601.72	508375.71	175343.4	221906.18	443530.31	90654.64	59810.08	291497.85	60765.27	397566.25	2681.11	3140490.29	0	0	0	0	47.41	539.36
2008284	6172973.77	644881.21	261578.18	490290.22	619353.18	128006.02	64038.35	306847.08	72346.9	420199.26	2681.11	3161771.63	0	0	0	0	47.41	617.3
2008285	6215947.53	647557.54	258858.47	477905.17	631582.26	111827.06	65516.49	306612.95	73819.07	459974.98	2681.11	3178631.82	0	0	0	0	47.41	621.59
2008286	6352885.07	640596.7	272718.01	519824.92	684078.82	110742.75	72814.7	291243.25	75146.26	500697.95	2681.11	3181359.98	0	0	0	0	47.41	635.29
2008287	6560719.58	656693.6	295194.99	556119.3	754789.85	114131.73	89492.1	292906.18	72069.09	527158.42	2681.11	3198502.58	0	0	0	0	47.41	656.07
2008288	6659006.65	704974.98	292603.1	577923.09	731452.68	157416.27	97530.61	292576.02	74258.88	520343.92	2681.11	3206265.37	0	0	0	0	47.41	665.9
2008289	6659006.65	704974.98	292603.1	577923.09	731452.68	157416.27	97530.61	292576.02	74258.88	520343.92	2681.11	3206265.37	0	0	0	0	47.41	665.9
2008290	7085566.45	769026.44	271778.25	684173.67	846677.5	276476.05	93598.33	323155.02	69190.04	540259.6	2681.11	3198786.2	8783.62	0	0	0	47.41	708.56
2008291	7407939.2	792049.35	318549.36	828271.9	884856.98	326491.57	87170.05	350519.42	69190.04	540259.6	2681.11	3198135.58	8783.62	0	0	0	47.41	740.79
2008292	7496569.2	816216.57	323193.81	876867.56	885689.41	336881.8	87170.05	350519.42	69190.04	540259.6	2681.11	3198135.58	8783.62	0	0	0	47.41	749.66
2008293	7762192.56	844084.58	346856.98	953525.11	888931.74	350801.55	96045.73	337801.55	110117.22	613738.27	2681.11	3207844.49	8783.62	0	0	0	47.41	776.22
2008294	7845932.69	866533.37	347666.65	968047.87	893124.73	378254.57	91835.31	328862.11	110137.75	630838.99	12856.52	3208010.56	8783.62	0	0	0	47.41	784.59
2008295	7945912.09	880072.59	384204.44	988023.77	894031.06	338062.28	81466.36	327375.49	160813.95	675082.11	10474.62	3196541.18	8783.62	0	0	0	47.41	794.59
2008296	8116918.8	914111.48	458238.56	1042738.98	894031.06	348152.74	80480.87	328108.85	157651.27	675461.08	17363.4	3190816.27	8783.62	0	0	0	47.41	811.69
2008297	8370355.32	976160.57	547145.3	1059620.09	894031.06	350420.53	80480.87	344749.53	185393.69	685897.91	41770.26	3192599.11	11105.76	0	0	0	47.41	837.04
2008298	8480864.07	988587.23	577113.33	1073019.2	894031.06	338456.07	102870.27	346387.95	216238.96	686768.77	57510.03	3189731.04	9169.53	0	0	0	47.41	848.09
2008299	8577187.24	1016976.85	598006.03	1077850.27	894380.59	313048.02	115715.01	339306.93	262675.74	691525.13	52618.32	3197772.09	14202.02	0	1743.87	0	47.41	857.72
2008300	8663703.3	1031039.55	609456.65	1077319.84	894380.59	335359.59	128454	336794.33	275176.62	699617.96	52618.32	3205674.22	14537.8	0	1907.49	0	47.41	866.37
2008301	8814695.33	1039148.85	605902.29	1083128.87	894380.59	424991.57	139130.03	349955.78	254936.3	718803.91	56153.26	3213085.6	31804.44	0	1907.49	0	47.41	881.47
2008302	8932859.03	1049299.77	604424.87	1085654.51	895800.25	507723.7	153934.94	359586.76	237306.34	739560.2	50276.27	3214213.12	31804.44	0	1907.49	0	47.41	893.29
2008303	9104019.69	1052089.14	605245.28	1085827.96	895800.25	592466.37	186515.22	382460.05	255382.61	730759.14	61097.39	3220674.49	32174.15	0	1907.49	0	47.41	910.4
2008304	9203081.27	1060618.91	593185.87	1085827.96	895800.25	605722.43	208869.06	393121.65	266181.8	768470.5	67151.83	3221490.21	33113.15	0	1907.49	0	47.41	920.31
2008305	9352302.41	1067882.86	612236.66	1085827.96	895800.25	626667.56	237560.49	407922.17	271084.76	795024.12	87655.42	3225154.82	35957.69	0	1907.49	0	47.41	935.23
2008306	9460381.81	1067882.86	607515.48	1085827.96	895800.25	655183.04	269949.02	414058.25	287293.67	812881.05	102046.61	3225154.82	33843.54	0	1325.11	0	47.41	946.04
2008307	9406461.54	1068179.44	574740.62	1085827.96	895800.25	675045.18	251738.57	398167.08	287293.67	812881.05	102046.61	3219732.19	32063.67	0	1325.11	0	47.41	940.65
2008308	9363217.08	1067449.42	561063.51	1085827.96	895800.25	647905.79	211508.16	395824.74	337218.98	782639.23	122395.62	3212571.54	39053	0	2338.75	0	47.41	936.32
2008309	9451818.16	1068249.06	566006.03	1085827.96	895800.25	579293.79	221972.8	392770.52	406041.34	821881.22	164313.01	3206650.29	39053	0	2338.75	0	47.41	945.18
2008310	9451818.16	1068249.06	566006.03	1085827.96	895800.25	579293.79	221972.8	392770.52	406041.34	821881.22	164313.01	3206650.29	39053	0	2338.75	0	47.41	945.18
2008311	9632594.97	1068631.31	619752.08	1085827.96	895800.25	596762.18	251123.9	393593.42	448149.34	835320.78	183905.79	3210716.06	39053	0	2338.75	0	47.41	963.26
2008312	9632594.97	1068631.31	619752.08	1085827.96	895800.25	596762.18	251123.9	393593.42	448149.34	835320.78	183905.79	3210716.06	39053	0	2338.75	0	47.41	963.26
2008313	9632594.97	1068631.31	619752.08	1085827.96	895800.25	596762.18	251123.9	393593.42	448149.34	835320.78	183905.79	3210716.06	39053	0	2338.75	0	47.41	963.26
2008314	10036830.72	1068631.31	691414.5	1085827.96	895800.25	691362.51	304395.52	410249.06	522963.23	836338.73	264793.9	3213837.53	47257.3	0	2338.75	0	47.41	1003.68
2008315	10116530.1	1068631.31	697920.81	1085827.96	895800.25	723274.22	308317.73	408984.91	539167.32	840516.95	268968.32	3213837.53	61323.89	0	2338.75	0	47.41	1011.65
2008316	10135561.05	1068631.31	694677.18	1085827.96	895800.25	741160.86	295487.21	402943.32	554730.14	840516.95	272425.59	3215037.95	64363.44	0	2338.75	0	47.41	1013.56
2008317	10238294.35	1068631.31	709757.41	1085827.96	895800.25	744758.11	294422.24	423588.86	588321.21	840516.95	280848.07	3225493.94	74135.66	0	4572.22	0	47.41	1023.83
2008318	10200602.04	1068631.31	709757.41	1085827.96	895800.25	704419.59	284567.14	443404.06	588321.21	840516.95	280848.07	3218180.06	74135.66	0	4572.22	0	47.41	1020.06
2008319	10256726.24	1068631.31	751070.5	1085827.96	895800.25	696144.09	284018.06	446507.2	606496.6	840516.95	280848.07	3211718.89	82954.01	0	4572.22	0	47.41	1025.67
2008320	10246540.11	1068631.31	741646.94	1085827.96	895800.25	683637.51	283828.37	456752.37	599606.89	840516.95	287583.28	3215486.67	79673.14	0	4572.22	0	1403.52	1024.65
2008321	10239135.76	1068631.31	746856.5	1085827.96	895800.25	652217.8	297572.06	457591.61	599486.21	840516.95	287583.28	3216810.97	81418.9	0	5636.08	0	1613.14	1023.91
2008322	10341214.07	1068631.31	773919.23	1085827.96	894664.21	641597.34	318976.77	465147.39	603754.5	840516.95	320348.54	3226371.94	87815.1	0	10456.95	0	1613.14	1034.12
2008323	10406767.93	1068631.31	793013.05	1085827.96	894664.21	620930.19	345792.66	477329.8	604570.11	840516.95	340779.85	3229074.67	89910.17	0	11675.8	0	2478.49	1040.68
2008324	10605461.62	1068631.31	846248.26	1085827.96	894664.21	663555.45	362908.37	503238.7	609511.32	840516.95	371023.74	3234609.74	108998.58	0	11675.8	0	2478.49	1060.55
2008325	10625417.67	1068631.31	849495.64	1085827.96	894664.21	663176.31	351754.55	494193.88	628940.71	840516.95	386460.58	3233047.98	110295.97	0	14360.4	0	2478.49	1062.54
2008326	10701386.86	1068631.31	869323.2	1085827.96	894664.21	670404.58	344255.2	509897.49	653001.34	840516.95	394721.79	3233772.47	117958.73	0	14360.4	0	2478.49	1070.14
2008327	10700909.7	1068631.31	867758.55	1085827.96	894664.21	666312.49	322185.53	521619.41	645584.46	840516.95	416346.7	3233591.14	119459.35	0	14360.4	0	2478.49	1070.09
2008328	10700909.7	1068631.31	867758.55	1085827.96	894664.21	666312.49	322185.53	521619.41	645584.46	840516.95	416346.7	3233591.14	119459.35	0	14360.4	0	2478.49	1070.09
2008329	10813122.53	1068631.31	889608.5	1085827.96	894664.21	728542.36	292122.33	518018.27	688853.04	840516.95	429949.39	3228056.09	126736.94	3183.56	14360.4	0	2478.49	1081.31
2008330	10967655.51	1068631.31	916736.73	1085827.96	894664.21	768986.63	339829.23	516603.58	696982.1	840516.95	444484	3225855.62	146145.48	3183.56	14360.4	0	3275.02	1096.77
2008331	11052107.08	1069710.81	917253.69	1087137.23	897844.8	774184.8	340337.35	517658.49	717276.55	852695.23	479221.28	3226797.81	147485.22	3183.56	14360.4	0	5387.14	1105.21
2008332	11139887.67	1069710.81	952479.84	1087137.23	897844.8	813918.87	360074.42	530116.76	721681.95	852695.23	442368.29	3211212.12	173637.47	3183.56	16866.44	0	5387.14	1113.99
2008333	11173622.15	1069710.81	961554.31	1087137.23	897844.8	828927.71	345901.87	519682.84	723300.34	852695.23	435813.75	3210499.87	200655.27	3183.56	29754.68	0	5387.14	1117.36
2008334	11277426.03	1069710.81	965988.74	1087137.23	897844.8	876779.45	362004.23	511594.02	721769.61	852695.23	435964.05	3222138.67	227550.68	3183.56	36105.09	0	5387.14	1127.74
2008335	11327099.62	1069710.81	965988.74	1087137.23	897844.8	883463.41	382689.98	512755.67	721769.61	852695.23	435964.05	3222138.67	245706.2	3334.29	38941.07	0	5387.14	1132.71
2008336	11407367.2	1069710.81	966006.16	1087137.23	897844.8	900212.47	397595.34	509233.17	719107.48	852749.01	448080.07	3225311.43	279885.27	3803.03	44957.53	0	4160.68	1140.74
2008337	11427838.34	1069710.81	966006.16	1087137.23	897844.8	900455.35	386059.04	512344.24	727453.94	852749.01	454217.88	3224566.78	294282.2	3803.03	45442.36	0	4160.68	1142.78
2008338	11493790.55	1069710.81	966006.16	1087137.23	897844.8	887210.61	363946.32	528805.48	734492.68	852749.01	540525	3224246.33	286105.22	3803.03	45442.36	0	4160.68	1149.38
2008339	11646598.98	1069710.81	966006.16	1087137.23	897844.8	884559.9	391780.64	553531.55	764580.9	852749.01	603993.01	3224246.33	295447.73	3803.03	45442.36	0	4160.68	1164.66
2008340	11710992.05	1069710.81	966006.16	1087137.23	897844.8	867801.85	416777.67	554596.52	767199.15	852749.01	630971.09	3224246.33	320940.51	3803.03	45442.36	0	4160.68	1171.1
2008341	11736266.27	1069710.81	966006.16	1087137.23	897844.8	878167.36	392256.3	561631.12	758221.41	852749.01	667475.16	3224627.34	321321.96	3803.03	49549.07	0	4160.68	1173.63
2008342	11893802.97	1069710.81	966006.16	1087137.23	897844.8	874442.9	392744.27	561899.06	777451.46	852749.01	757447.73	3223014.9	364987.37	3803.03	58798.72	0	4160.68	1189.38
2008343	12005213.33	1069710.81	966006.16	1087137.23	897844.8	868080.47	388183.32	541857.54	776867.11	852749.01	889533.13	3222274.48	379171.46	3803.03	56229.27	0	4160.68	1200.52
2008344	12177697.48	1069710.81	966006.16	1087137.23	897844.8	881271.94	392158.77	550897.01	789698.61	852749.01	1005800.14	3224935.49	371878.18	3803.03	78040.8	0	4160.68	1217.77
2008345	12243900.13	1069710.81	966006.16	1087137.23	897844.8	892848.62	403319.01	560255.35	771321.62	852749.01	1061488.85	3230088.08	361914.93	5409.34	78040.8	0	4160.68	1224.39
2008346	12429230.53	1069710.81	966006.16	1087137.23	897844.8	882058.18	441726.14	546659.32	814249.07	852749.01	1158747.75	3229798.95	387567.22	5409.34	83203.58	0	4758.13	1242.92
2008347	12451493.93	1069710.81	966006.16	1087137.23	897844.8	882058.18	440966.03	534806.01	827266.9	852749.01	1181910.74	3210930.49	403055.33	5409.34	83991.91	0	6046.15	1245.15
2008348	12369538.99	1069710.81	966006.16	1087137.23	897844.8	855597.2	420561.2	534908.34	833835.74	852749.01	1199179.05	3207371.98	340109.44	5409.34	91196.04	0	6317.82	1236.95
2008349	12374000.77	1069710.81	966006.16	1087137.23	897844.8	867300.07	401448.89	513259.54	836073.27	852749.01	1221574.04	3212813.16	328137.18	5425.58	106598.37	0	6317.82	1237.4
2008350	12376452.66	1069710.81	966006.16	1087137.23	897844.8	852810.78	403259.84	504194.62	858049.72	852749.01	1227506.4	3222832.2	283439.47	5425.58	137563.37	0	6317.82	1237.65
2008351	12342210.46	1069710.81	966006.16	1087137.23	897844.8	852810.78	402698.57	484621.85	849219.77	852749.01	1227506.4	3217553.99	283439.47	5425.58	137563.37	0	6317.82	1234.22
2008352	12411014.2	1069710.81	966006.16	1087137.23	897844.8	871333.84	420678.53	485980.71	860587.2	852749.01	1240943.09	3218803.26	282552.3	5425.58	142737.7	601.34	6317.82	1241.1
2008353	12413869.74	1069710.81	966006.16	1087137.23	897844.8	846201.06	402043.34	498859.97	882805.77	852749.01	1257689.58	3211438.06	281080.78	6075.3	145213.97	1091.26	6317.82	1241.39
2008354	12480600.45	1069710.81	966006.16	1087137.23	897844.8	846201.06	402043.34	492327.34	919794.67	852749.01	1257180.6	3211438.06	306900.84	9221.55	153031.07	1091.26	6317.82	1248.06
2008355	12475642.28	1069710.81	966006.16	1087137.23	897844.8	815178.12	383051.56	489252.34	938059.39	852749.01	1257180.6	3221884.17	324044.5	9221.55	155308.12	1091.26	6317.82	1247.56
2008356	12591270.68	1069710.81	966006.16	1087137.23	897844.8	802995.54	391445	507540.14	974087.02	852749.01	1259057.93	3221884.17	348857.21	9221.55	193513.02	1298.43	6317.82	1259.13
2008357	12650899.38	1069710.81	966006.16	1087137.23	897844.8	797227.66	398153.35	526839.72	974848.54	852749.01	1260021.78	3221795.56	338247	9221.55	241380.38	1793.18	6317.82	1265.09
2008358	12790298.6	1069710.81	966006.16	1087137.23	897844.8	803191.79	409317.28	540834.38	1048020.09	852749.01	1260021.78	3223701.69	331875.28	9221.55	280950.92	1793.18	6317.82	1279.03
2008359	12861250.88	1069710.81	966006.16	1087137.23	897844.8	788760.9	425661.74	545849.92	1054555.82	852749.01	1260021.78	3225807.26	329554.92	9221.55	338765.48	1793.18	6221.33	1286.13
2008360	12894319.88	1069710.81	966006.16	1087137.23	897844.8	825468.21	465483.72	476606.56	1051388.51	852749.01	1260313.92	3223720.8	342288.52	13300.21	347296.34	6016.44	7399.67	1289.43
2008361	12916465.66	1069710.81	966006.16	1087137.23	897844.8	842444.12	438809.88	467374.39	1056643.97	852749.01	1260313.92	3207876.82	388001.4	13300.21	346730.21	11382.81	7399.67	1291.65
2008362	12817370.2	1069710.81	966006.16	1087137.23	897844.8	812648.62	382728.57	504483.91	1050815.52	852749.01	1260313.92	3196024.71	437056.01	19611.2	256935.19	11382.81	9181.49	1281.74
2008363	12891587.34	1069710.81	966006.16	1087137.23	897844.8	793828.96	391712.53	519584.24	1076372.43	852749.01	1260313.92	3197407.11	481082.9	19611.2	237076.17	11382.81	9181.49	1289.16
2008364	12979157.64	1069710.81	966006.16	1087137.23	897844.8	841440.29	418091.67	525330.59	1097053.74	852749.01	1260313.92	3210246.89	493382.99	31090.89	186615.5	11456.94	10100.64	1297.92
2008365	13040061.74	1069710.81	966006.16	1087137.23	897844.8	848994.64	426395.99	550273.25	1087331.56	852749.01	1260313.92	3217975.8	538142.1	31090.89	162529.69	13022.86	9957.45	1304.01
2009001	13148324.95	1069710.81	966006.16	1087137.23	897844.8	851384.53	481011.03	606740.99	1047536.39	852749.01	1260313.92	3220714.75	571150.25	31090.89	160426.88	14947.23	10003.89	1314.83
2009002	13186099.29	1069710.81	966006.16	1087137.23	897844.8	875405.69	481861.33	624818.86	1032620.25	852749.01	1260313.92	3233444.39	572002.7	31090.89	151647.06	17659.34	11096.73	1318.61
2009003	13236362.89	1069710.81	966006.16	1087137.23	897844.8	883166.19	492349.84	631745.39	1038123.44	852749.01	1260313.92	3237668.47	587363.47	31090.89	151647.06	17659.34	11096.73	1323.64
2009004	13297622.15	1069710.81	966006.16	1087137.23	897844.8	888099.76	504374.71	633807.22	1035523.25	852749.01	1260313.92	3237668.47	599810.47	31090.89	184039.23	17659.34	11096.73	1329.76
2009005	13361162.33	1069710.81	966006.16	1087137.23	897844.8	905080.9	526458.35	628979.6	998038.56	852749.01	1260313.92	3242762.13	627160.87	39989.46	207514.35	18465.34	12260.7	1336.12
2009006	13341261.34	1069710.81	966006.16	1087137.23	897844.8	894330.46	539434.12	616569.81	943194.48	852749.01	1260313.92	3241348.93	660534.83	42603.42	217458.69	18944.92	12276.06	1334.13
2009007	13542017.58	1069710.81	966006.16	1087137.23	897844.8	897062.12	583882.81	673400.76	943194.48	852749.01	1260313.92	3247940.51	695001.75	42603.42	273145.13	18944.92	12276.06	1354.2
2009008	13603516.55	1069710.81	966006.16	1087137.23	897844.8	910799.43	588413.74	670959.05	959496.36	852749.01	1260313.92	3247940.51	707042.21	42603.42	290475.23	18944.92	12276.06	1360.35
2009009	13634338.27	1069710.81	966006.16	1087137.23	897844.8	923513.64	590881.53	669043.23	960730.77	852749.01	1260313.92	3247940.51	714819.74	42603.42	299018.83	18944.92	12276.06	1363.43
2009010	13721115.7	1069710.81	966006.16	1087137.23	897844.8	930980.46	591015.6	654446.49	967273.25	852749.01	1260313.92	3247940.51	746358.52	42603.42	354710.84	18944.92	12276.06	1372.11
2009011	13707821.31	1069710.81	966006.16	1087137.23	897844.8	925689.88	553068.15	637623.77	984446.86	852749.01	1260445.49	3247976.68	756481.27	41376.02	360374.04	24856.28	15099.2	1370.78
2009012	13868099.2	1069710.81	966006.16	1087137.23	897844.8	921817.06	536826.19	620589.18	1087495.71	852749.01	1260445.49	3247976.68	784200.27	41376.02	420077.15	25422.28	15432.55	1386.81
2009013	13947320.27	1069710.81	966006.16	1087137.23	897844.8	919897.39	542328.61	639873.56	1134895.05	852749.01	1260445.49	3247976.68	776759.51	38905.83	432188.16	25752.37	15432.55	1394.73
2009014	14172435.2	1069710.81	966006.16	1087137.23	897844.8	915142.03	571600.29	700869.57	1198573.96	852749.01	1260445.49	3247976.68	792751.32	38905.83	490421.83	26642.08	15974.67	1417.24
2009015	14290380.02	1069710.81	966006.16	1087137.23	897844.8	909941.94	615813.53	694456.28	1213650.4	852749.01	1260445.49	3247976.68	825043.95	42190.37	530814.55	23709.54	15974.67	1429.04
2009016	14343934.95	1069710.81	966006.16	1087137.23	897844.8	915510.77	629438.8	714898.96	1220782.04	852749.01	1260445.49	3247976.68	825043.95	42190.37	537001.17	24309.45	15974.67	1434.39
2009017	14215675.61	1069710.81	966006.16	1087137.23	897844.8	880856.05	613719.47	678444.26	1176781.98	852749.01	1260445.49	3247976.68	822320.73	51565.72	532857.05	24309.45	16036.11	1421.57
2009018	14170863.37	1069710.81	966006.16	1087137.23	897844.8	885360.45	609457.71	672286.71	1174248.64	852749.01	1260822.36	3247976.68	783701.33	50246.01	536055.31	24309.45	16036.11	1417.09
2009019	14264604.05	1069710.81	966006.16	1087137.23	897844.8	912935.65	614878.48	637163.61	1227900.43	852749.01	1260822.36	3247976.68	797141.6	50246.01	569357.07	24309.45	16036.11	1426.46
2009020	14312685.34	1069710.81	966006.16	1087137.23	897844.8	917202.8	605026.06	635898.17	1267670.2	852749.01	1260822.36	3247976.68	795540.12	50246.01	587206.2	23224.04	16036.11	1431.27
2009021	14312611.74	1069710.81	966006.16	1087137.23	897844.8	917202.8	605026.06	635898.17	1267670.2	852749.01	1260822.36	3247976.68	795540.12	50246.01	587206.2	23224.04	16036.11	1431.26
2009022	14308651.25	1069710.81	966006.16	1087137.23	897844.8	911174.95	600159.7	548752.42	1351732.35	852749.01	1260822.36	3247976.68	769161.86	50246.01	622229.62	24596.2	16036.11	1430.87
2009023	14323349.4	1069710.81	966006.16	1087137.23	897844.8	907877.62	597052.82	550021.55	1362014	852749.01	1260822.36	3247976.68	749913.49	50246.01	648441.09	27184.69	16036.11	1432.33
2009024	14389571.03	1069710.81	966006.16	1087137.23	897844.8	917566.26	593619.35	554110.06	1376598.14	852749.01	1260822.36	3247976.68	754436.05	56488.51	676135.97	30018.55	16036.11	1438.96
2009025	14398447.95	1069710.81	966006.16	1087137.23	897844.8	927135.46	604822.24	567411.89	1388072.33	852749.01	1260822.36	3247976.68	776336.21	57507.73	613662.7	31748.11	16036.11	1439.84
2009026	14483003.16	1069710.81	966006.16	1087137.23	897844.8	927567.41	605199.92	562624.44	1429464.8	852749.01	1260822.36	3247976.68	772404.79	57507.73	659410.9	37047.82	16060.19	1448.3
2009027	14397361.08	1069710.81	966006.16	1087137.23	897844.8	928589.48	658503.27	532975.15	1419118.18	852749.01	1260886.2	3248012.93	766007.38	57752.72	566917.62	34517.37	17148.59	1439.74
2009028	14392222.18	1069710.81	966006.16	1087137.23	897844.8	928589.48	658842.21	528021.97	1419118.18	852749.01	1260886.2	3247488.27	766007.38	57752.72	566917.62	34517.37	17148.59	1439.22
2009029	14428919.29	1069710.81	966006.16	1087137.23	897844.8	931750.15	627683.12	523128.8	1420369.68	852749.01	1260886.2	3247053.42	798726.97	57752.72	605791.73	33879.68	15077.53	1442.89
2009030	14334618.82	1069710.81	966006.16	1087137.23	897844.8	932824.75	556185.66	514125.77	1428939.83	852749.01	1260886.2	3232849.45	807009.25	57752.72	588561.96	33879.68	15077.53	1433.46
2009031	14558698.25	1069710.81	966006.16	1087137.23	897844.8	932824.75	574065.42	583036.65	1461011.83	852749.01	1260886.2	3236760.03	875556.81	57752.72	628347.12	27368.09	15077.53	1455.87
2009032	14581026.48	1069710.81	966006.16	1087137.23	897844.8	932709.63	559360.37	620195.53	1458148.83	852749.01	1260886.2	3227986.68	875556.81	57752.72	639985.03	27368.09	15077.53	1458.1
2009033	14616122.06	1069710.81	966006.16	1087137.23	897844.8	931583.87	545485.04	641611.47	1477414.82	852749.01	1260886.2	3227298.78	888171.14	61302.89	639229.86	22061.39	15077.53	1461.61
2009034	14631860.54	1069710.81	966006.16	1087137.23	897844.8	934133.53	529422.37	670359.07	1480765.55	852749.01	1260886.2	3223827.06	886094.33	61302.89	635290.06	22061.39	21719.03	1463.19
2009035	14616845.3	1069710.81	966006.16	1087137.23	897844.8	934237.46	540545.41	661101.59	1476106.62	852749.01	1260886.2	3221411.57	863299.95	61302.89	645957	24278.51	21719.03	1461.68
2009036	14707809.56	1069710.81	966006.16	1087137.23	897844.8	935005.13	620098.97	656420.66	1473446.09	852749.01	1260886.2	3231013.36	835176.92	61302.89	682462.74	24278.51	21719.03	1470.78
2009037	14798857.13	1069710.81	966006.16	1087137.23	897844.8	935005.13	670720.53	662124.43	1469485.56	852749.01	1260886.2	3230917.84	826018.34	61302.89	730399.59	24278.51	21719.03	1479.89
2009038	14877735.68	1069710.81	966006.16	1087137.23	897844.8	935005.13	699342.97	650853.12	1539459.63	852749.01	1260886.2	3234202.46	799573.31	61302.89	744917.71	24278.51	21719.03	1487.77
2009039	14925721.56	1069710.81	966006.16	1087137.23	897844.8	933648.96	714682.82	655317.62	1543742.36	852749.01	1260886.2	3232461.16	814164.91	77904.94	740631.47	24278.51	21719.03	1492.57
2009040	14982978.97	1069710.81	966006.16	1087137.23	897844.8	933648.96	704468.85	655317.62	1543742.36	852749.01	1260886.2	3232461.16	861756.55	75397.13	768629.83	19355.32	21719.03	1498.3
2009041	15081773.48	1069710.81	966006.16	1087137.23	897844.8	933648.96	731205.27	701909.92	1550423.34	852749.01	1260886.2	3234382.44	863514.16	75087.6	785050.29	18297.06	21719.03	1508.18
2009042	15077891.08	1069710.81	966006.16	1087137.23	897844.8	933648.96	715190.24	693456.99	1561667.99	852749.01	1260886.2	3234092.96	869389.01	71870.02	792058.91	18297.06	21719.03	1507.79
2009043	14928672.49	1069710.81	961746.25	1087137.23	897844.8	930315.84	644010.06	639071.27	1572417.4	852749.01	1260886.2	3233460.08	857019.84	75562.72	780933.41	18297.06	21719.03	1492.87
2009044	14882042.79	1069710.81	961746.25	1087137.23	897844.8	927120.25	630022.54	648442.17	1572417.4	852749.01	1260886.2	3228707.12	856474.01	86730.04	736282.93	18297.06	21719.03	1488.2
2009045	14887748.98	1069710.81	961746.25	1087137.23	897844.8	925901.53	657697.92	653152.87	1559067.03	852749.01	1260886.2	3228707.19	844661.76	86730.04	736019.92	18297.06	21719.03	1488.77
2009046	14955934.61	1069710.81	961746.25	1087137.23	897844.8	925573.16	703749.25	660607.24	1545571.78	852749.01	1260886.2	3228795.09	852178.15	93637.8	749758.73	18620.83	21719.03	1495.59
2009047	14972461.94	1069710.81	961746.25	1087137.23	897844.8	928537.46	727064.16	666742.55	1551198.64	852749.01	1260886.2	3230028.1	867090.85	93637.8	725217.89	5501.89	21719.03	1497.25
2009048	15011357.03	1069710.81	961746.25	1087137.23	897844.8	933648.96	756352.06	650183.36	1567712.63	852749.01	1260886.2	3230593.51	867090.85	93637.8	725217.89	9465.17	21719.03	1501.14
2009049	15030638.29	1069710.81	961949.12	1087137.23	897844.8	933648.96	710105.37	634303.37	1564843.63	852749.01	1260886.2	3226673.74	910034.71	104881.66	775163.77	9465.17	21719.03	1503.06
2009050	15057545.61	1069710.81	961949.12	1087137.23	897844.8	933648.96	687186.6	636167.96	1580803.83	852749.01	1260886.2	3221698.68	900798.87	107460.63	818768.28	9990.8	21222.1	1505.75
2009051	14916775.79	1069710.81	961949.12	1087137.23	897844.8	929041.33	613650.38	624380.91	1563594.45	852749.01	1260886.2	3224404.11	823357.58	106786.71	866714.15	11028.45	21206.73	1491.68
2009052	14968476.47	1069710.81	961949.12	1087137.23	897844.8	918336.14	589158.94	666962.3	1548135.64	852749.01	1260886.2	3224404.11	832207.03	108563.35	918454.47	8436.78	21206.73	1496.85
2009053	14907715.98	1069710.81	961949.12	1087137.23	897844.8	909580.72	560008.46	684505.4	1551439.16	852749.01	1260295.21	3221357.52	818751.82	105289.49	895119.92	8436.78	21206.73	1490.77
2009054	14664187.33	1069710.81	961949.12	1087137.23	897844.8	880127.7	537715.39	639801.29	1488290.4	848794.66	1260280.3	3229450.84	740074.72	97311.4	895737.94	8436.78	19190.14	1466.42
2009055	14724171.3	1069710.81	962964.88	1087137.23	897844.8	880958.71	574188.17	642338.71	1508837.71	848794.66	1260280.3	3230956.28	719090.24	97311.4	913796.68	8436.78	19190.14	1472.42
2009056	14920506.76	1069710.81	962964.88	1087137.23	897844.8	924602.51	623086.16	642626.16	1523695.06	848794.66	1260280.3	3234801.08	739237.55	97311.4	979742.48	8436.78	17901.09	1492.05
2009057	14986651.26	1069710.81	962964.88	1087137.23	897844.8	933614.06	620419.44	661789.55	1551151.37	848794.66	1260280.3	3235235.68	707902.22	94998.11	1025014.16	9559.06	17901.09	1498.67
2009058	15049939.83	1069710.81	962964.88	1087137.23	897844.8	935005.13	620604.16	661807.57	1582248.08	852749.01	1260903.34	3235308.07	727852.33	95125.98	1030884.5	9559.06	17901.09	1504.99
2009060	15205652.17	1069710.81	966006.16	1087137.23	897844.8	935005.13	721115.64	712317.93	1601692.9	852749.01	1260903.34	3237832.35	690730.4	97513.84	1050960.17	2153.91	19564.19	1520.57
2009061	15276634.76	1069710.81	966006.16	1087137.23	897844.8	935005.13	739873.95	714939.55	1605753.79	852749.01	1260903.34	3237832.35	679789.78	101549.63	1103406.76	2153.91	19564.19	1527.66
2009062	15326130.68	1069710.81	966006.16	1087137.23	897844.8	935005.13	733562.51	713568.73	1628631	852749.01	1260903.34	3240570.07	673799.54	101549.63	1143102.04	12.13	19564.19	1532.61
2009063	15227553.38	1069710.81	966006.16	1087137.23	897844.8	935023.26	699135.4	658248.32	1609663.82	852766.78	1260903.34	3237706.74	694219.74	91852.63	1145201.31	12.13	19564.19	1522.76
2009064	15182221.15	1069710.81	966006.16	1087137.23	897844.8	935023.26	686713.17	680534.44	1609663.82	852766.78	1260903.34	3235131.39	683422.28	79678.98	1124623.92	12.13	10580.89	1518.22
2009065	15232697.63	1069710.81	966006.16	1087137.23	897844.8	935023.26	668978.69	660452.92	1690013.71	849709.96	1260903.34	3233659.84	674400.91	79073.63	1146774.99	12.13	10580.89	1523.27
2009066	15189465.34	1069710.81	966006.16	1087137.23	897844.8	935023.26	637389.57	646028.28	1685204.61	849709.96	1260903.34	3234566.74	688762.72	78191.55	1139978.92	12.13	10580.89	1518.95
2009067	15132919.33	1069710.81	966006.16	1087137.23	897844.8	933119.46	627584.47	642041.56	1697508.19	849709.96	1260903.34	3236960.87	686298.57	78191.55	1086894.97	12.13	10580.89	1513.29
2009068	14977429.11	1069710.81	966006.16	1087137.23	897844.8	930165.39	607683.41	622088.49	1685616.19	849709.96	1259963.71	3239390.24	669942.6	81609.12	997553.61	12.13	10580.89	1497.74
2009069	14940531.28	1069710.81	966006.16	1087137.23	897844.8	929077.05	604634.36	640686.01	1669684.7	849709.96	1259963.71	3237123.65	629132.82	81609.12	1005203.52	12.13	10580.89	1494.05
2009070	14871785.56	1069710.81	966006.16	1087137.23	897844.8	935023.26	609807.91	629174.32	1684535.66	849709.96	1260786.19	3237105.56	633703.53	81609.12	916623.66	12.13	10580.89	1487.18
2009071	14831946.47	1069710.81	966006.16	1087137.23	897844.8	935023.26	599857.21	619089.76	1656236.58	849709.96	1260786.19	3229704.17	662295.72	82300.66	903236.58	12.13	10580.89	1483.19
2009072	14819396.45	1069710.81	966006.16	1087137.23	897844.8	935023.26	600210.02	614262.23	1667711.21	849709.96	1260786.19	3232190.16	645780.93	82300.66	897715.46	12.13	10580.89	1481.94
2009073	14940526.2	1069710.81	966006.16	1087137.23	897844.8	935023.26	614687.21	614262.23	1760859.83	849709.96	1260786.19	3232190.16	651460.28	82300.66	905552.17	0	10580.89	1494.05
2009074	14907873.81	1069710.81	966006.16	1087137.23	897844.8	935023.26	614687.21	613768.84	1727838.6	849709.96	1260786.19	3232190.16	651460.28	82300.66	906414.4	0	10580.89	1490.79
2009075	14958741.97	1069710.81	966006.16	1087137.23	897844.8	924908.57	656963.91	623087.52	1701716.98	849709.96	1260786.19	3238374.02	749304.78	78154.1	842041.7	0	10580.89	1495.87
2009076	15024662.7	1069710.81	966006.16	1087137.23	897844.8	920681.96	660494.09	616541.71	1723173	849709.96	1260786.19	3235691.59	829183.11	78154.1	816552.75	0	10580.89	1502.47
2009077	15028584.16	1069710.81	966006.16	1087137.23	897844.8	916881.2	663985.35	617678.8	1728361.4	849709.96	1260786.19	3236000.24	845679.27	74618.18	801189.32	0	10580.89	1502.86
2009078	15081428.53	1069710.81	966006.16	1087137.23	897844.8	916881.2	649014.07	644711.33	1771209.22	852444.44	1260786.19	3248012.93	836571.09	74097.31	794146.73	0	10440.65	1508.14
2009079	15066491.17	1069710.81	966006.16	1087137.23	897844.8	920487.49	645844.21	648862.76	1735229.64	852444.44	1260786.19	3248012.93	861319.54	74949.29	785000.65	0	10440.65	1506.65
2009080	15009125.49	1069710.81	966006.16	1087137.23	897288.68	934038.25	642910.95	661549.4	1698596.24	851370.31	1260786.19	3248012.93	880010.19	71615.96	727237.17	0	10440.65	1500.91
2009081	15001188.96	1069710.81	966006.16	1087137.23	897288.68	934038.25	679036.9	662088.65	1663180.42	851370.31	1260786.19	3247777.57	887175.52	62363.41	723588.74	0	7225.75	1500.12
2009082	14999399.48	1069710.81	966006.16	1087137.23	897288.68	934038.25	694555.35	649114.14	1692127.94	852766.78	1260786.19	3242689.95	880731.18	64096.56	699611.3	0	6324.59	1499.94
2009083	14988768.05	1069710.81	966006.16	1087137.23	897288.68	934038.25	711514.99	645596.72	1679354.19	852766.78	1260786.19	3244139.02	893798.11	64096.56	673795.39	0	6324.59	1498.88
2009084	15006645.53	1069710.81	966006.16	1087137.23	897288.68	935023.26	730823.45	651798.04	1670949.34	852766.78	1260786.19	3244139.02	949952.06	64426.87	617098.69	0	6324.59	1500.66
2009086	15036899.99	1069710.81	965169.94	1087137.23	897844.8	934800.01	778870.9	672770.79	1625250.43	852766.78	1260786.19	3247108.14	982656.43	64426.87	588041.21	0	7091.69	1503.69
2009087	15046066.8	1069710.81	965169.94	1087137.23	897844.8	934800.01	773712.28	706335.47	1620403.25	852766.78	1260786.19	3247108.14	1009446.61	64426.87	546858.97	0	7091.69	1504.61
2009088	15034633.5	1069710.81	965169.94	1087137.23	897844.8	934800.01	743308.37	707528.02	1653851.69	852766.78	1260786.19	3243504.02	1028096.85	64426.87	516142.46	0	7091.69	1503.46
2009089	14943962.34	1069710.81	965169.94	1087137.23	897844.8	934800.01	720376.74	686417.11	1617208.32	852766.78	1260786.19	3238720.42	1029816.12	64426.87	509274.94	0	7091.69	1494.4
2009091	14871980.93	1069710.81	965169.94	1087137.23	897844.8	935023.26	712893.55	693187.04	1547416.9	852766.78	1260786.19	3240967.88	1031126.86	49077.45	520685.61	0	6324.59	1487.2
2009103	14601240.13	1069710.81	965169.94	1087137.23	897844.8	935023.26	693788.11	650744.53	1462996.55	852613.05	1253966.83	3242292.26	978123.12	35846.63	469520.07	0	5232.36	1460.12
2009104	14539687.77	1069710.81	965169.94	1087137.23	897844.8	935023.26	663357.52	682906.23	1388211.1	852613.05	1258623.68	3247777.48	978123.12	35846.63	470879.99	0	5232.36	1453.97
2009105	14582923.44	1069710.81	965169.94	1087137.23	897844.8	927102.96	680490.61	679405.07	1393618.35	852613.05	1258623.68	3246837.59	1005284.18	35846.63	476775.59	0	5232.36	1458.29
2009106	14494465.72	1069710.81	966006.16	1086998.92	895837.63	926997.22	689036.89	678906.94	1388592.82	852613.05	1258623.68	3246837.59	951523.46	36576.77	439740.83	0	5232.36	1449.45
2009107	14482430.46	1069710.81	966006.16	1086998.92	895837.63	925924.98	692936.13	686790.45	1377270.22	852613.05	1252351.49	3247615.35	968426.4	37866.88	415619.04	0	5232.36	1448.24
2009108	14398425.2	1069710.81	966006.16	1086998.92	895837.63	935023.26	704897.67	669274.78	1328014.26	852613.05	1246644.81	3247633.42	951209.54	37866.88	400215.05	0	5232.36	1439.84
2009109	14316529.7	1069710.81	966006.16	1086998.92	895837.63	935023.26	715897.44	670930.12	1295220.12	852613.05	1248645.81	3247633.42	914670.84	37866.88	372782.82	0	5232.36	1431.65
2009110	14278329.29	1069710.81	966006.16	1086998.92	895837.63	935023.26	717570.68	626258.58	1323946.2	852613.05	1248645.81	3248012.93	912013.91	34474.04	354524.88	0	5232.36	1427.83
2009111	14313800.65	1069710.81	966006.16	1086998.92	895837.63	935023.26	736666.97	627332.37	1344295.05	852613.05	1248770.85	3248012.93	908930.5	30390.33	359647.2	0	1767.18	1431.38
2009112	14283259.62	1069710.81	966006.16	1086998.92	897470.13	935023.26	734366.87	623252.09	1344295.05	852613.05	1248770.85	3248012.93	890888.84	29325.35	353085.15	0	1767.18	1428.33
2009113	14217191.3	1069710.81	966006.16	1086998.92	897470.13	935023.26	734366.87	623252.09	1336137.39	852613.05	1248770.85	3248012.93	835743.91	29325.35	350319.42	0	1767.18	1421.72
2009114	14175219.08	1069710.81	966006.16	1086998.92	897470.13	929218.45	724793.5	623754.21	1327752.9	852613.05	1248770.85	3248012.93	815778.67	29325.35	351662	0	1767.18	1417.52
2009115	14197061.95	1069710.81	966006.16	1086998.92	897470.13	929218.45	724793.5	623754.21	1354387.5	852613.05	1248770.85	3248012.93	820182.43	29325.35	342466.51	0	1767.18	1419.71
2009116	14193536.95	1069710.81	966006.16	1086998.92	897470.13	929218.45	724793.5	610238.15	1366971.69	852613.05	1248770.85	3248012.93	821323.32	26435.42	341622.4	0	1767.18	1419.35
2009117	14016474.6	1069710.81	966006.16	1086998.92	889904.83	929195.63	723517.41	612072.38	1316343.63	850996.98	1248754.39	3245631.49	713037.17	23262.43	337655.65	0	1767.18	1401.65
2009118	13939564.89	1069710.81	966006.16	1086998.92	889904.83	929593.12	720442.9	608591.67	1267010.13	850996.98	1248754.39	3245631.49	710086.27	23262.43	319188.07	0	1767.18	1393.96
2009119	13914547.32	1069710.81	966006.16	1086998.92	884706.07	931506.73	724572.32	603495.74	1251736.23	851209.73	1248011.84	3245631.49	709523.35	23262.43	314788.78	0	1767.18	1391.45
2009121	13979515.1	1069710.81	966006.16	1086998.92	884706.07	933479.76	745907.43	638452.26	1348347.82	851209.73	1243353.28	3245631.49	630161.62	19910.41	312252.62	0	1767.18	1397.95
2009122	13888149.91	1069710.81	963481.62	1082664.52	885630.19	933773.3	741716.14	627975.28	1319227.2	851209.73	1235344.17	3245631.49	603461.31	19910.41	305027.01	0	1767.18	1388.81
2009123	13818215.21	1069710.81	963481.62	1082664.52	885630.19	933773.3	736838.73	616153.31	1309573.67	851209.73	1233622.16	3245631.49	575973.59	19910.41	290654.96	0	1767.18	1381.82
2009124	13900824.37	1069710.81	966006.16	1085216.46	885630.19	933773.3	742056.2	610782.29	1344258.67	852766.78	1242256.54	3245231.51	611344.76	18200.56	290185.65	0	1767.18	1390.08
2009125	13900064.97	1069710.81	966006.16	1085216.46	885630.19	932754.04	757834.1	618734.47	1336724.16	852766.78	1234640.14	3245231.51	610306.13	17782.81	283704.33	0	1767.18	1390.01
2009126	13827766.55	1069710.81	966006.16	1085216.46	885630.19	932840.56	730991.52	626524.72	1318884.63	852766.78	1224807.34	3244596.11	608362.09	15296.67	263162.97	0	1767.18	1382.78
2009127	13752627.56	1069710.81	960505.85	1086063.62	885630.19	933148.79	708508.26	606852.41	1311562.44	847484.15	1236259.69	3237671.67	590328.25	15296.67	260635.21	0	1767.18	1375.26
2009128	13682105.66	1069710.81	959675.61	1086063.62	885630.19	933148.79	687853.56	593789.29	1314514.44	847484.15	1232051.93	3232757.45	573624.88	14598.13	248233.25	0	1767.18	1368.21
2009129	13570084.33	1069710.81	959220.49	1086063.62	885630.19	931851.62	678519	549323.14	1297514.8	847484.15	1214440.89	3231848.06	562058.07	14598.13	238869.96	0	1767.18	1357.01
2009130	13499440.18	1069710.81	958332.67	1084660.28	885630.19	932421.38	664566.59	544109.57	1297514.8	847484.15	1214440.89	3230179.34	532586.93	12714.17	222137.03	0	1767.18	1349.94
2009131	13398114.17	1069710.81	951026.97	1083962.14	885630.19	932421.38	636036.63	542601.02	1249652	847484.15	1199063.16	3230179.34	538677.11	9039.59	220754.33	0	691.14	1339.81
2009132	13214263.62	1069710.81	945674.34	1083738.21	885630.19	914461.31	600033.4	523949.01	1231158.37	846913.57	1206483.85	3208899.13	471828.93	9039.59	214867.56	0	691.14	1321.43
2009133	13209569.76	1069710.81	945809.5	1083738.21	885630.19	891726.55	595206.95	535457.9	1241037.98	850576.81	1206699.42	3215238.12	465689.67	9039.59	212114.55	0	691.14	1320.96
2009134	13161793.12	1069710.81	946400.57	1083738.21	885630.19	888043.07	591899.16	536431.41	1239341.47	850576.81	1206699.42	3212588.96	434809.31	9039.59	204990.64	0	691.14	1316.18
2009135	13128379.74	1069710.81	946400.57	1083738.21	885630.19	883266.63	567584.76	547050.12	1237024.2	850576.81	1206535.05	3207374.84	436101.01	9039.59	196453.43	0	691.14	1312.84
2009136	13115648.26	1069710.81	947837.97	1083738.21	885630.19	883748.8	542017.14	566893.98	1257751.33	850576.81	1182328.85	3206995.52	434616.93	6869.57	195038.65	0	691.14	1311.56
2009137	13080107.6	1069710.81	948165.67	1082616.1	872827.78	889055.74	534867.48	563991.27	1228899.48	845828.17	1180699.16	3211994.67	439518.48	7450.36	202588.92	0	691.14	1308.01
2009138	13025767.79	1069710.81	948165.67	1082616.1	873465.92	889000.29	531252.78	564094.01	1196120.57	845828.17	1164674.73	3212610.85	440137.04	7450.36	198746.98	0	691.14	1302.58
2009139	12794719.01	1069710.81	915539.04	1082564.51	873465.92	888567.37	534373.58	560757.88	1145688.55	845828.17	1140739.6	3220057	309335.74	7450.36	198746.98	0	691.14	1279.47
2009140	12795325.91	1069710.81	909143.06	1082564.51	890899.59	888550.08	540818.19	562060.87	1137376.5	847504.15	1141915.08	3230088.39	306938.61	7450.36	178412.2	0	691.14	1279.53
2009141	12829810.36	1069710.81	903606.72	1086947.15	890899.59	893300.02	547777.22	576258.28	1154194.23	847504.15	1131813.91	3231287.04	307539.36	5912.83	181165.53	0	691.14	1282.98
2009142	12814281.25	1069710.81	895489.37	1086998.74	890899.59	892219.93	536376.61	573821.47	1155934.01	847504.15	1128145.65	3230272	317692.16	5912.83	181410.42	0	691.14	1281.43
2009143	12749072.85	1069710.81	896975.94	1086439.8	891372.58	906076.96	534940.47	569733.2	1132839.01	842672.8	1128145.65	3229908.69	298997.15	1486.31	157880	0	691.14	1274.91
2009144	12553304.45	1065532.28	887975.83	1086439.8	891481.43	908051.39	523789.94	562596.15	989103.69	840765.89	1127713.07	3228164.29	291363.7	1486.31	147383.59	0	254.72	1255.33
2009145	12528292.44	1065532.28	885965.36	1083841.71	891481.43	922760.61	521632.76	564244.55	984930.75	837723.39	1114329.28	3226000.59	277972.87	1486.31	148951.61	0	254.72	1252.83
2009146	12419992.21	1058547.37	877464.87	1077420.13	885951.58	921842.04	528930.34	564517.37	953085.76	834396.14	1096496.17	3228464.11	255640.82	80.03	135716.56	0	254.72	1242
2009147	12203115.33	1055552.97	879821.43	1079659.57	877772.63	912255.25	482623.25	544854.82	945782.81	831411.41	1054932.79	3228446.1	190134.31	80.03	118349.03	0	254.72	1220.31
2009148	12198490.94	1063281.61	882698.94	1077378.83	876199.84	909952.68	462792.48	551534.75	950113.75	831678.08	1053952.37	3226809.35	187146.67	80.03	123432.64	0	254.72	1219.85
2009149	12145093.1	1063281.61	879062.74	1077463.95	875645.43	916666.54	459861.68	551082.43	915727.66	830641.86	1049089.89	3226954.51	178317.48	80.03	119778.38	0	254.72	1214.51
2009150	12088380.39	1061019.11	873989.71	1075028.89	875645.43	911948.72	437927.74	549255.56	909889.77	829492.34	1049089.89	3230774.94	167906.01	48.09	114925.29	0	254.72	1208.84
2009152	11921568.85	1059448.56	869292.74	1069248.22	848412.69	909786.55	420668.81	548876.76	847456.82	823248.09	1048817.59	3229125.35	152390.36	48.09	93309.3	0	254.72	1192.16
2009153	11928378.59	1059448.56	868213.32	1073661.72	834064.26	909786.55	420132.1	574769.9	846980.2	823866.2	1055184.12	3228635.76	136585.73	48.09	95563.15	0	254.72	1192.84
2009154	11898784.01	1059448.56	863572.77	1073661.72	827653.55	909454.41	410873.42	580256.06	840585.7	823866.2	1051013.18	3229197.86	136286.1	48.09	91427.49	0	254.72	1189.88
2009155	11762381.61	1053318.52	856207.2	1070598.02	809749.6	896294.54	385660.24	570240.98	807546.56	823513.89	1048938.76	3229197.86	125721.11	48.09	83907.33	0	254.72	1176.24
2009156	11679847.19	1048274.63	854709.6	1070674.54	810562.74	895868.63	345636.53	570942.28	794685.01	822157.27	1053700.77	3224836.71	108699.7	48.09	77611.76	0	254.72	1167.98
2009157	11599997.04	1035006.71	853357.97	1070138.54	818281.47	901822.94	345433.06	560828.59	739735.31	822791.73	1050986.43	3226758.66	107426.89	48.09	66054.62	0	141.83	1160
2009158	11545585.79	1024211.65	849421.5	1070016.93	799330.98	908617.21	343099.54	579469.18	712394.37	820594.47	1063847.12	3224871.19	86676.59	48.09	61660.93	0	141.83	1154.56
2009159	11454152.44	1016695.7	831891.13	1070016.93	799330.98	894355.92	337938.2	564283.23	714327.95	817482.16	1043273.44	3221597.74	79924.02	48.09	61660.93	0	141.83	1145.42
2009160	11390493.12	1020019.84	826727.05	1070016.93	799330.98	888550.16	334633.63	565345.49	692504.33	816491.26	1042996	3221597.74	52053.07	48.09	58852.53	0	141.83	1139.05
2009161	11486806.87	1020019.84	829631.82	1068714.13	808041.74	907496.89	332562.21	562476.86	727379.3	816491.26	1066681.04	3233023.69	54061.43	48.09	58852.53	0	141.83	1148.68
2009162	11430314.61	1032400.93	812255.56	1066349.98	804769.9	892294.83	355491.55	540395.68	703911.35	812093.79	1051061.47	3231416.5	67646.41	48.09	58852.53	0	141.83	1143.03
2009163	11386659.69	1027193.36	809810.49	1062431.42	798280.56	867750.61	362879.26	540395.68	705139.16	809838.25	1052380.93	3231888.29	56327.7	48.09	60969.89	0	141.83	1138.67
2009164	11355878.88	1027299.68	809155.1	1058882.46	797629.06	861568.63	348466.3	534398	699569.62	808573.59	1057267.76	3234396.98	56327.7	48.09	60969.89	0	141.83	1135.59
2009165	11271805.01	1021731.54	801809.34	1057330.06	792070.82	865341.81	326836.51	509159.68	682298	804925.94	1057732.43	3237315	52909.89	48.09	60969.89	0	141.83	1127.18
2009166	11215387.63	1017152.27	800106.19	1056923.53	787399.52	861749.14	324013.43	507245.28	667945.61	804925.94	1057732.43	3238963.3	48455.87	48.09	41400.98	0	141.83	1121.54
2009167	11151495.6	996463.01	798150.29	1058965	787399.52	850966.2	323743.57	504678.88	646097.24	804193.56	1054211.06	3238963.3	47638.69	48.09	38651.15	0	141.83	1115.15
2009168	11139398.55	992746.77	800628.28	1060868.22	807708.21	853239.58	321902.3	496560.68	628385.93	801567.01	1051093.79	3240036.08	42434.6	48.09	40853	0	141.83	1113.94
2009169	11011849.49	977117.52	779065.38	1054723.69	801932.77	850083.86	281455.98	517100.7	623033.88	800117.63	1028724.08	3231261.11	27219.98	48.09	38638.81	0	141.83	1101.18
2009170	10914817.26	963099.96	779315.9	1053881.49	801679.83	835217.12	282230.86	485708.93	608881.91	800170.11	1003066.83	3231308.56	34539.11	48.09	34342.53	0	141.83	1091.48
2009171	10803648.84	963410.09	773665.03	1058675.61	803055.69	826325.51	235678.44	485525.37	585751.12	799903.01	985365.01	3225418.42	32323.6	48.09	26904.79	0	141.83	1080.36
2009172	10683972.27	964452.04	754014.45	1056777.77	800685.94	828605.39	227577.63	472457.67	552566.02	798104.5	955771.52	3219652.99	25027.45	48.09	26904.79	0	141.83	1068.4
2009173	10548087.02	948890.24	743994.45	1047625.78	799464.92	826549.07	193230.99	446194.65	526942.75	794710.85	950495.52	3217516.19	24192.69	48.09	26904.79	0	141.83	1054.81
2009174	10449039.39	942991.25	736079.39	1042185.52	782720.61	798504.19	183140.92	449871.62	510614.42	794174.1	939864.9	3219816.14	20797.42	48.09	26904.79	0	141.83	1044.9
2009175	10478855.11	933619.37	726640.17	1035952.79	773214.8	786491.17	200669.85	476988.69	541627.37	794834.61	943023.79	3219280.81	18549.07	48.09	26588.5	0	141.83	1047.89
2009176	10439044.35	915996.24	722779.62	1035312	772371.44	788043.99	194327.62	468631.03	533594.96	794625.92	949225.34	3219280.81	16892.75	48.09	26588.5	0	141.83	1043.9
2009177	10313283.86	905048.94	712896.61	1038272.29	773033.49	787567.04	186983.34	422981.72	505888.32	792204.19	918061.29	3226748.39	15635.62	48.09	26588.5	0	141.83	1031.33
2009178	10291751.04	908937.76	704075.77	1038588.8	772978.99	775063.27	185671.47	422033.92	502376.29	791899.92	919778.24	3226748.39	15635.62	48.09	26588.5	0	141.83	1029.18
2009179	10263077.16	911712.96	705192.25	1037562.88	758827	770745.92	174600	419693.51	507023.31	790073.55	921409.17	3227020.94	13691.57	48.09	24149.97	0	141.83	1026.31
2009180	10213732.92	913283.62	705365.3	1024014.26	758862.38	758290.49	174597.88	420243.37	483374.62	792757.41	917161.14	3226566.79	13691.57	48.09	24149.97	0	141.83	1021.37
2009182	10145205.12	921953.36	695870.12	1007426.81	752459.47	749443.61	160847.14	425673.06	462368.35	791820.38	919550.98	3228090.29	13047.92	48.09	15279.54	0	141.83	1014.52
2009183	10083182.81	927628.26	695288.65	1007631.87	709225.71	759664.53	159702.24	425037.87	439552.21	793093.44	908849.16	3229272.59	11582.62	48.09	15279.54	0	141.83	1008.32
2009184	9984255.75	920587.55	692916.71	987991.65	700532.15	745327.9	155087.27	422082.14	429609.3	790319.27	885925.82	3225639.71	11582.62	48.09	15279.54	0	141.83	998.43
2009185	9827048.78	918791.2	684591.82	982020.45	676328.85	727520.1	140104.83	414006.44	391252.02	789037.72	856184.84	3220698.24	9858.63	48.09	15279.54	0	141.83	982.7
2009186	9716013.01	929700.15	674664.15	982474.29	664693.48	731844.85	103235.96	387985.06	389734.96	788331.68	814580.47	3222255.69	9858.63	48.09	15279.54	0	141.83	971.6
2009187	9460848.39	913610.52	655723.69	948393.04	657582.07	705253.8	96722.21	380793.52	366990.34	783956.47	723221.97	3213499.13	6821.89	48.09	6905.62	0	141.83	946.08
2009188	9412760.45	907220.95	641749.34	947778.71	648506.31	697737.14	96074.95	375049.04	367999.75	784619.67	719765.71	3211535.7	6757.76	0	6827.67	0	0	941.28
2009189	9266861.04	909951.37	640472.32	949861.46	637987.98	619347.83	88020.37	362658.7	358056.5	779339.09	696834.18	3209608.05	6757.76	0	6827.67	0	0	926.69
2009190	9226344.22	913555.42	637125.58	943042.4	634535.98	604504.67	78959.11	361034.35	357885.38	779339.09	693794.58	3209608.05	6573.5	0	5248.35	0	0	922.63
2009191	9158963.4	912985.42	630859.12	944572.43	622368.21	596847.82	76793.42	358316.07	337255.39	771774.96	683184.5	3212376.73	6405.96	0	4085.61	0	0	915.9
2009192	9094791.59	910019.81	630859.12	948290.19	622381.05	575892.54	74372.18	352653.17	319650.74	771774.96	670003.08	3209503.66	6405.96	0	1847.38	0	0	909.48
2009193	9012642.23	892610.7	628906.46	947440.92	620585.49	553678.45	74439.72	338942.49	315206.41	767329.18	653121.99	3210989.32	6405.96	0	1847.38	0	0	901.26
2009194	8969388.06	894636.16	622160.4	945919.18	615438.47	559118.56	74852.02	340987.54	317444.95	762966.78	615719.32	3212338.12	5762.02	0	906.8	0	0	896.94
2009195	8873869.28	896096.32	611776.4	956165.1	615157.48	526443.69	74782.58	334323.18	317381.81	758238.46	565868.19	3210448.81	5278.93	0	770.57	0	0	887.39
2009196	8783874.86	886572.49	589422.5	944229.84	615157.48	511737.96	69779.22	329407.59	312976.58	762677.37	547755.13	3208366.11	3944.74	0	710.11	0	0	878.39
2009197	8734314.74	862632.98	582662.73	938026.11	632863.68	501259.13	69025.25	343743.37	298103.64	750700.06	534680.3	3216229.95	2660.6	0	589.2	0	0	873.43
2009198	8614860.32	863221.87	565428.51	941979.12	617921.06	481841.89	69025.25	341860.69	272807.68	745312.84	485306.33	3225767.53	2660.6	0	589.2	0	0	861.49
2009199	8271273.11	838310.45	565428.51	937491.05	575176.95	376905.85	69007.53	286196.47	235053.91	743443.57	416635.57	3223235.71	2660.6	0	589.2	0	0	827.13
2009200	8146381.23	834270.89	555861.92	926475.81	552722.49	365523.76	69007.53	288139.04	220889.28	737331.88	368535.38	3223235.71	2660.6	0	589.2	0	0	814.64
2009201	8115465.98	836823.7	549280.99	924803.86	546786.48	354752.61	74213.91	270698.9	221972.62	736895.62	370015.52	3224834.23	2660.6	0	589.2	0	0	811.55
2009202	8030362.1	832618.05	526750.94	917577.74	540579.87	327673.57	76395.48	262229.94	224968.87	730758.48	361785.23	3224636.37	2660.6	0	589.2	0	0	803.04
2009203	7841172.39	840957.58	512020.39	916161.42	500466.2	296249.36	74249.02	259459.91	215524.15	708956.58	293153.76	3219586.47	2660.6	0	589.2	0	0	784.12
2009204	7792832.32	839849.78	511303.43	915893.31	491908.94	277519.43	72440.69	254028.88	215874.37	707565.68	288712.39	3213347.89	2660.6	0	589.2	0	0	779.28
2009205	7686886.88	833587.98	506387.87	906882.61	488107.76	257488.24	66084.8	250752.14	196992.58	703797.56	270593.47	3201824.31	2660.6	0	589.2	0	0	768.69
2009206	7627504.8	839335.22	490684.58	910708.99	486243.76	240489.74	64517.34	233367.13	199061.5	700951.26	265823.16	3194595.17	0	0	589.2	0	0	762.75
2009207	7606625.38	842305.35	489647.28	905031.03	487804.2	233931.75	61640.95	225190.64	201553.21	693369	269829.83	3194595.17	0	0	589.2	0	0	760.66
2009208	7440816.22	830078.33	484813.05	851279.81	462487.55	216633.39	60029.8	222286.11	197514.51	673720.89	255000.41	3185695.63	0	0	120.84	0	0	744.08
2009209	7253486.41	830436.52	472040.37	817331.09	443136.59	204545.92	61291.71	221037.55	144377.9	669910.58	203945.35	3184174.23	0	0	120.84	0	0	725.35
2009210	7175244.43	816651.89	470086.45	794766.12	419507.11	195109.02	59654.42	222428.4	143531.77	664720.48	203945.35	3183584.83	0	0	120.84	0	0	717.52
2009211	7068473.91	812798.58	458977.29	772308.23	423582.26	188611.32	59762.48	220790.27	113743.77	658260.8	171673.12	3186689.02	0	0	120.84	0	0	706.85
2009213	6920948.74	811020.38	425690.96	752360.14	412738.64	162794.07	57669.39	226122.07	104671.18	623975.78	155125.76	3187521.79	0	0	120.84	0	0	692.09
2009214	6904652.67	807082.36	425690.96	741713.51	412738.64	162794.07	57669.39	226122.07	104671.18	622319.6	155125.76	3187466.54	0	0	120.84	0	0	690.47
2009215	6792141.14	800104.12	425412.95	727141.77	413957.47	138761.94	52457.53	227617.07	100869.53	567212.83	145263.03	3192084.31	0	0	120.84	0	0	679.21
2009216	6766370.56	797692.36	424008.86	729935.94	395159.67	136994.95	61580.32	229900.69	95226.73	560288.47	139874.13	3194431.67	0	0	120.84	0	0	676.64
2009217	6748716.1	797661.75	408160.63	731072.9	400492.35	135844.46	61580.32	227220.93	96443.49	563082.01	131538.69	3194686.3	0	0	120.84	0	0	674.87
2009218	6665315.53	788705.2	407529.05	700714.33	388408.65	134811.55	68216.36	226820.07	78838.46	552165.7	117787.24	3200386.67	0	0	120.84	0	0	666.53
2009219	6691201.97	800585	405938.92	699816.4	387914.63	138583.74	76525.79	225834.03	76104.55	554872.86	117770.39	3206462.42	0	0	0	0	0	669.12
2009220	6671622.54	808214.06	372993.42	702045.86	380295.19	155902.01	73115.99	227601.87	62319.23	556363.61	111246.57	3220713.31	0	0	0	0	0	667.16
2009221	6649893.15	802764.79	373188.27	720646.88	379635.28	154435.52	71508.33	226496.83	55587.01	539094.12	106138.81	3219585.88	0	0	0	0	0	664.99
2009222	6611168.49	791880.47	383742.89	703995.81	378271.73	163821.16	69865.23	228852.84	48664.46	528339.43	95871.18	3217051.88	0	0	0	0	0	661.12
2009223	6587069.84	796083.79	383643.5	680841.4	381249.43	162572.27	78390.99	233806.06	40154.95	515875.44	96070.88	3217479.05	0	0	0	0	0	658.71
2009224	6381154.36	794145.91	382360.96	630399.79	320893.68	141226.82	74269.11	228196.94	38925.81	490223.17	77997.26	3201612.85	0	0	0	0	0	638.12
2009225	6381873.28	794818.78	347031.38	627019.81	315751.2	141218.09	74002.05	244260.97	42944.84	485725.76	88699.23	3219499.09	0	0	0	0	0	638.19
2009226	6314750.22	792421.21	345785.82	607512.92	310788.88	134354.14	70553.01	226924.68	40084.99	480116.81	86783.74	3218521.95	0	0	0	0	0	631.48
2009227	6252291.3	793913.01	345785.82	588881.74	285141.91	128241.81	72193.46	226091.09	37000.8	472055.88	83579.97	3218503.74	0	0	0	0	0	625.23
2009228	6248679.09	794116.24	345785.82	587452.24	281183.16	129065.45	71453.07	223528.97	40027.01	480866.55	72321.42	3221977.1	0	0	0	0	0	624.87
2009229	6247918.53	796474.52	349986.33	589209.34	275089.33	130181.83	67162.15	218547.73	41152.37	480022.09	80014.24	3219212.83	0	0	0	0	0	624.79
2009230	6176506.15	791261.27	341426.22	562210.72	267057.22	118647.36	66113.35	216760.02	41195.97	478331.9	79823.83	3212812.51	0	0	0	0	0	617.65
2009231	6075966.22	773091.74	338864.4	565357.31	263771.94	106184.01	66834.84	204581.67	35836.04	451226.28	59134.77	3210217.45	0	0	0	0	0	607.6
2009232	6059481.86	770308.25	338864.4	557877.83	255257.63	107380.95	53876.07	217677.05	34884.86	459413.41	54695.02	3208380.61	0	0	0	0	0	605.95
2009233	5991520.31	756654.13	338782.84	562897.45	254774.22	100829.04	47701.31	217359.36	28167	457296.22	22693.62	3203499.34	0	0	0	0	0	599.15
2009234	5930315.72	742960.14	326750.13	563730.93	248737.77	92500.69	47014.48	215080.25	26916.64	447690.03	21898.46	3196170.42	0	0	0	0	0	593.03
2009235	5821241.16	734787.41	317867.01	560540.82	235141.53	70912.81	47014.48	197527.68	26666.61	415825.22	21898.46	3192193.35	0	0	0	0	0	582.12
2009236	5733468.59	720720.23	303161.3	530109.4	233162.45	77325.41	43044.15	182117.86	27503.79	405009.09	19534.36	3190914.77	0	0	0	0	0	573.35
2009237	5699100.8	719124.2	302257.87	523090.96	233034.04	77091.19	38098.17	182726.35	24427.44	389949.31	18229.13	3190206.36	0	0	0	0	0	569.91
2009238	5631306.9	717786.16	301891.74	519128.22	207322.44	77091.19	38098.17	172291.67	12406.95	382885.4	18229.13	3183509.16	0	0	0	0	0	563.13
2009239	5587387.86	713771.16	301891.74	516032.59	212322.71	59312.38	36382.96	160488.46	17399.66	374171.28	16432.65	3178515.62	0	0	0	0	0	558.74
2009240	5589409.32	713125.86	297808.77	520274.57	223023.72	58949.17	34095.43	165525.49	20573.87	368913.03	7755.19	3178697.57	0	0	0	0	0	558.94
2009241	5512034.79	615177.68	246709.43	461669.32	241807.62	83816.84	44521.87	191305.76	19995.35	388365.04	14977.81	3203021.42	0	0	0	0	0	551.2
2009242	5505201.15	603446.53	213449.8	484048.55	238267.87	97235.64	45222.39	186678.82	21537.85	386124.74	16180.14	3212342.17	0	0	0	0	0	550.52
2009244	5232777.05	579309.76	161553.25	427449.78	208561.12	64380.19	40783.24	160233.99	19878.07	364469.13	5434.58	3200057.29	0	0	0	0	0	523.28
2009245	5246162.98	604467.11	157280.46	419643.43	205090.61	64380.19	40783.24	166188.14	18952.09	364717.18	5557.51	3198436.37	0	0	0	0	0	524.62
2009246	5262122.36	592639.46	127381.61	406231.13	222836.51	77814.72	36715.02	209278.83	35684.07	360679.99	6326.61	3185867.77	0	0	0	0	0	526.21
2009247	5225510.91	586708.15	127345.77	404857.29	210750.43	65145.25	31995.34	212282.69	36284.47	375423.3	5158.11	3168893.46	0	0	0	0	0	522.55
2009248	5152412.45	575148.81	130383.38	395312.16	200643.1	52571.25	24682.56	202626.94	25035.43	371393.62	1530.09	3172418.46	0	0	0	0	0	515.24
2009249	5083539.4	565192.84	127054.99	393525.24	178190.82	44437.44	26054.8	198290.47	24183.94	363629.98	1495.58	3160816.64	0	0	0	0	0	508.35
2009250	5030275.29	569828.67	131134.07	382329.51	171936.41	42086.7	28546.83	197085.9	21234.38	329645.8	1495.58	3154284.78	0	0	0	0	0	503.03
2009251	5053934.81	519931.95	134007.12	396822.82	184141.6	42779.21	32341.96	215131.94	25538.18	335567.58	776.07	3166247.89	0	0	0	0	0	505.39
2009252	5070590.25	531424.98	134526.43	394669.6	192708.51	47999.52	31834.18	217991.21	29623.86	326829.72	776.07	3161557.69	0	0	0	0	0	507.06
2009253	4967004.46	511701.12	130529.71	360504.49	191609.4	44072.68	30320.22	209119.2	20667.65	310642.78	776.07	3156412.66	0	0	0	0	0	496.7
2009254	4871392.35	487367.65	132004.83	341529.05	174782.62	37330.12	31329.67	206577.55	14460.54	289642.02	345.03	3155374.78	0	0	0	0	0	487.14
2009255	4890237.21	488751.05	132003.82	341549.1	179046.8	33752.53	32489.6	207627.15	15620.87	300901.7	345.03	3157501.07	0	0	0	0	0	489.02
2009256	4932217.4	501373.11	132003.82	339303.9	173244.37	34823.57	33592.68	223706.5	18254.56	313004.43	345.03	3161916.94	0	0	0	0	0	493.22
2009257	4925975.64	499061.51	133078.47	337632.04	166463.35	34505.23	31298.05	228557.44	18183.94	317831.18	345.03	3158370.89	0	0	0	0	0	492.6
2009258	4878529.8	494635.09	132004.89	334179.19	157920.35	26510.63	30537.63	223619.56	15344.79	310670.6	345.03	3152113.56	0	0	0	0	0	487.85
2009259	5026831.47	533631.21	132004.89	362241.73	158935.21	29842.07	40847.03	233493.15	18952.57	362234.58	345.03	3153184.42	0	0	0	0	0	502.68
2009260	4942343.35	522684.44	132239.19	361000.37	151924.21	24363.19	36893.82	225372.86	14444.18	323998.39	379.4	3147923.73	0	0	0	0	0	494.23
2009261	4966583.11	515153.17	128323.43	354303.56	191855.31	42373.43	33924.84	225260.57	11891.03	306404.72	379.4	3155594.09	0	0	0	0	0	496.66
2009262	5044307.76	514297.88	148991.52	363126.49	212324.92	44123.06	33906.7	250157.9	19506.61	296488.55	379.4	3159885.15	0	0	0	0	0	504.43
2009263	5101447.44	542102.35	155863.45	371176.73	221891.84	39048.65	28802.35	252898.52	27695.45	306965.85	379.4	3153466.93	0	0	0	0	0	510.14
2009264	5097435.2	560258.03	158199.63	371489.67	218484.67	31927.06	28459.36	237317.75	25912.62	317576.35	379.4	3146274.76	0	0	0	0	0	509.74
2009265	5119253.76	594778.83	182783.15	372803.24	212396.01	25294.51	28441.64	226210.01	21900.78	312389.57	379.4	3140720.7	0	0	0	0	0	511.93
2009266	5147480.62	614985.16	207107.41	370526.94	204025.94	21411	28224.07	223993.67	22516.35	310850.51	379.4	3142304.25	0	0	0	0	0	514.75
2009267	5109584.53	619791.72	207107.41	368244.22	182839.14	17587.4	27408.97	222676.53	22266.27	317458.46	379.4	3122669.09	0	0	0	0	0	510.96
2009268	5127278.44	631750.95	216234.91	375493.14	151190.45	16149.83	27683.15	238810.24	26851.76	334862.26	379.4	3106716.44	0	0	0	0	0	512.73
2009269	5109412.83	639577.62	218799.8	374423.2	150981.72	14897.11	21201.68	236952.41	27269.26	339790.74	379.4	3083984	0	0	0	0	0	510.94
2009270	5159065.73	649430.85	240404.67	399021.69	151530.63	12191.33	20820.79	234742.23	28605.01	349277.86	637.82	3071246.93	0	0	0	0	0	515.91
2009271	5395152.48	696012.97	255169.95	429056.35	156466.64	12191.33	16531.08	251637.65	58148.19	431658.81	6178.41	3080945.18	0	0	0	0	0	539.52
2009272	5462941.92	720468.72	264160.26	449357.4	154124.6	10016.77	14884.01	250441.85	60022.28	448660.78	8098.05	3081551.27	0	0	0	0	0	546.29
2009274	5486142.19	738069.34	253451.8	469544.65	148457.72	4896.49	14572.37	253009.46	60013.83	475806.71	8098.05	3059065.85	0	0	0	0	0	548.61
2009275	5521554.19	761015.24	258113.39	501810.24	165176.75	4896.49	12148.4	255799.07	57032.22	465351.48	8098.05	3030956.96	0	0	0	0	0	552.16
2009276	5562145.95	808821.75	256655.89	517983.14	157522.44	3542.97	9123.09	254340.76	57570.78	466902.64	10035.99	3018490.56	0	0	0	0	0	556.21
2009277	5542217.37	808295.12	253331.5	515603.8	156077.28	2820.68	9899.18	258394.07	57305.96	465041.39	10035.99	3004256.48	0	0	0	0	0	554.22
2009278	5533564.13	811961.09	251065.62	519733.97	137905.04	2820.68	10707.26	277039.67	57616.04	464842.51	10035.99	2988680.35	0	0	0	0	0	553.36
2009279	5725865.03	820423.33	264995.27	555230.81	138022.57	2820.68	22531.3	304705.81	71654.58	533021.45	11216.83	3000086.48	0	0	0	0	0	572.59
2009280	5717106.12	832329.64	287001.83	566018.61	127304.19	2784.37	33400.97	304705.81	71654.58	517663.9	11216.83	2961869.46	0	0	0	0	0	571.71
2009281	5780743.3	844076.95	305678.71	571143.36	129414.11	2530.84	32723.31	311216.88	78079.34	529005.82	11216.83	2964501.23	0	0	0	0	0	578.07
2009282	5792566.98	843493.64	282187.66	579585.05	128841.19	2530.84	32075.1	322609.16	84406.1	537272.45	12241.49	2966168.39	0	0	0	0	0	579.26
2009283	5983415	832483.98	255234.5	622720.76	188489.96	2530.84	38762.41	378036.44	91165.48	578403.13	12464.45	2981967.12	0	0	0	0	0	598.34
2009284	6184955	798847.78	251198.24	741377.04	233731.37	2530.84	39837.84	378443.59	86872.53	614376.86	14546.79	3022036.2	0	0	0	0	0	618.5
2009285	6543286.57	801813.28	254385.46	854453.01	375102.74	2530.84	39094.34	372979.54	97924.86	658717.49	14546.79	3070582.31	0	0	0	0	0	654.33
2009286	6613234.39	808180.01	244849.98	829988.02	406313.96	2530.84	50533.76	379386.89	99169.82	671419.59	14546.79	3105158.81	0	0	0	0	0	661.32
2009287	6726560.52	792933.08	244849.98	842719.56	510076.62	3074.02	54819.87	379386.89	99169.82	671419.59	14546.79	3112408.38	0	0	0	0	0	672.66
2009288	6794187.64	798171.38	236693.19	849825.99	521959.94	3219.27	69627.4	383740.28	97614.67	678982.75	16014.65	3137182.2	0	0	0	0	0	679.42
2009289	6917080.62	807274.57	244795.42	913577.04	510041.94	5301.27	64363.26	400565.74	119725.58	692284.22	22590.69	3135404.97	0	0	0	0	0	691.71
2009290	6959579.72	798514.52	241510.73	933438.05	533243.36	4986.11	59233.42	396196.28	129104.38	693716.98	41794.51	3126685.46	0	0	0	0	0	695.96
2009291	7061459.34	813559.93	244870.34	944833.82	555496.04	7372.21	62542.58	397611.02	130988.32	730609.33	44100.64	3128319.18	0	0	0	0	0	706.15
2009292	7331922.7	870800.87	265487.98	969336.5	663085.21	8425.09	61407.94	422008.4	142241.99	738381.55	43138.42	3146452.82	0	0	0	0	0	733.19
2009293	7449817.56	898839.08	280038.25	966568.61	709852.34	10817.34	62296.18	428265.58	138161.32	736816.14	48972.3	3168034.5	0	0	0	0	0	744.98
2009294	7489480.76	925436.66	288751.77	968750.12	731250.21	15446.02	49759.05	400811.11	138161.32	758403.23	48972.3	3162583.07	0	0	0	0	0	748.95
2009295	7690023.31	942788.36	300741.95	962127.48	804352.7	74654.84	33125.54	411143.15	161518.02	775590.93	64366.54	3157308.71	1149.17	0	0	0	0	769
2009296	7792855.72	942676.02	310356.64	964045	835626.5	123976.97	21867.6	416656.37	169819.11	787035.13	80558.91	3134690.21	4391.34	0	0	0	0	779.29
2009297	7859657.89	922286.36	315980.94	962859.35	832304.48	180985.78	51005.86	412025.54	193627.71	787856.73	78825.08	3116352.8	4391.34	0	0	0	0	785.97
2009298	7826305.26	881481.98	321447.1	972234.9	809144.44	195823.45	45129.16	415153.78	204027.46	784614.2	80109.45	3111592.06	4391.34	0	0	0	0	782.63
2009299	7957772.6	886750.54	339734.77	990441.37	822032.23	206444.73	45707.6	454821.88	211656.67	790772.46	88859.03	3114056.86	5338.54	0	0	0	0	795.78
2009300	8142930.68	906460.63	367942.12	1015813.52	891299.53	258177.51	23603.24	457776.99	233731.19	794316.75	104410.28	3081925.48	6317.52	0	0	0	0	814.29
2009301	8342435.16	874870.88	424192.59	1037046.1	897754.78	299839.51	39303.85	446063.36	314364.79	820520.04	110680.7	3070325.13	6317.52	0	0	0	0	834.24
2009302	8442674.28	937104.26	440869.64	1046810.66	897754.78	316373.91	52108.6	449368.48	284667.66	819362.74	103966.02	3086680.95	6450.67	0	0	0	0	844.27
2009303	8500958.83	964579.39	440296.49	1038980.49	897754.78	337341.23	55069.42	449694.75	293385.76	823198.36	104239.87	3088811.7	6450.67	0	0	0	0	850.1
2009305	9041268.61	1061886.86	461606.57	1055663.03	897754.78	409047.66	97260.67	480843.71	369584.58	849565.47	144652.3	3197826.57	14420.52	0	0	0	0	904.13
2009306	9092164.88	1064541.19	454662.92	1058677.87	897754.78	413116.47	102281.13	455542.29	400604.38	851152.16	163262.45	3206860.15	16146.27	0	6406.9	0	0	909.22
2009307	9136216.42	1063771.29	443222.14	1062001.29	897754.78	450154.27	91735.49	465570.16	400671.23	851973.32	182098.13	3196540.47	21490.5	0	8077.45	0	0	913.62
2009308	9175595.14	1066339.66	433697.89	1061567.23	897754.78	478570.88	87478.29	444956.54	444234.96	851973.32	182098.13	3196166.15	21523.96	0	8077.45	0	0	917.56
2009309	9195396.41	1065796.44	460904.9	1006292.16	897754.78	527482.86	75575.41	450993.92	444234.96	851973.32	198336.04	3170673.39	30916.62	0	13305.71	0	0	919.54
2009310	9408109.76	1068418.56	499082.81	1028505.34	897754.78	572176.55	78064.57	471219.28	489320.51	851973.32	227562.38	3175136.51	33732.42	0	13588.88	0	0	940.81
2009311	9350674.51	1069693.44	516505.23	1031096.3	897754.78	553470.98	66371.92	448732.6	478286.72	851973.32	236528.13	3151061.74	34036.6	0	13588.88	0	0	935.07
2009312	9303518.21	1069693.44	527413.93	1038122.05	897754.78	516246.93	53236.58	437429.75	480792.57	851973.32	233449.82	3148230.65	34011.65	0	13588.88	0	0	930.35
2009313	9469534.25	1069693.44	555343.14	1081281.55	897754.78	502613.46	61082.22	458708.75	504529.48	851973.32	251812.53	3177122.41	39603.8	0	16441.5	0	0	946.95
2009314	9635574.15	1069693.44	565641.51	1082317.88	897754.78	535765.91	91684.19	474445.85	523289.71	852630.14	282449.47	3199543.91	40773.99	0	18009.49	0	0	963.56
2009315	9593062.32	1069676.02	573604.23	1086377.3	897754.78	514400.58	85389	438952.92	540635.19	852630.14	285771.48	3187356.91	40930.43	0	18009.49	0	0	959.31
2009316	9684599.83	1069710.81	587414.82	1087119.38	897844.8	534774.52	89686.94	466280.96	564233.16	852766.78	273594.07	3190582.11	48972.75	0	20044.87	0	0	968.46
2009317	9686359.68	1069710.81	614025.45	1087119.38	897844.8	514715.77	82028.65	483554.59	584773.7	852766.78	272181.55	3146439.4	52236.79	183.53	26493.04	0	711.58	968.64
2009318	9687969.97	1069710.81	626426.49	1087119.38	897844.8	471373.54	85644.52	476337.85	607049.37	852766.78	277332.74	3147645.22	57028.08	183.53	27675.32	0	2257.66	968.8
2009319	9795001.72	1069710.81	656585.07	1087119.38	897844.8	469660.82	102108.02	471859.54	622235.18	852766.78	286903.21	3177278.55	65566.15	718.55	30235.14	0	2835.86	979.5
2009320	10093747.16	1069710.81	701035.16	1087119.38	897844.8	565181.82	161642.09	497822.62	630231.52	852766.78	279538.28	3226272.33	88033.1	718.55	31420.18	0	2835.86	1009.37
2009321	10221267.64	1069710.81	724640.63	1087137.23	897844.8	596872.85	185016.95	511054.42	631509.25	852766.78	288091.19	3229883.96	107284.78	718.55	34197.18	0	2964.37	1022.13
2009322	10320218.45	1069710.81	738125.46	1087137.23	897844.8	619303.2	198985.31	511702.38	655869.02	852766.78	297068.48	3223351.58	126151.4	718.55	36945.21	0	2964.37	1032.02
2009323	10390344.56	1069710.81	760772.38	1087137.23	897844.8	643815.03	179043.3	516007.58	676327.63	852766.78	305611.32	3213994.04	139920.45	718.55	42136.42	0	2964.37	1039.03
2009324	10352875.93	1069710.81	772590.85	1087137.23	897844.8	636000.23	151627.06	509205.43	672901.51	852766.78	307121.47	3201627.59	150295.46	718.55	38789.92	0	2964.37	1035.29
2009325	10443768	1069710.81	800035.7	1087137.23	897844.8	655565.11	139329.22	524180.83	694502.84	852766.78	312726.17	3199527.64	159727.17	919.7	44173.7	0	4046.43	1044.38
2009326	10572664.86	1069710.81	841936.67	1087137.23	897844.8	680675.13	137908.69	518199.76	725604.25	852766.78	324596.41	3193835.99	185689.15	919.7	50219.18	0	4046.43	1057.27
2009327	10701148.73	1069710.81	876314.31	1087137.23	897844.8	735484.64	131370.43	522969.52	745447.1	852766.78	337755.18	3193811.26	191191.63	919.7	52805.04	0	4046.43	1070.11
2009328	10893726.59	1069710.81	914801.72	1087137.23	897844.8	782219.9	160121.96	527665.84	774456.22	852766.78	334226.69	3191716.39	237666.02	919.7	56836.18	0	4046.43	1089.37
2009329	10940649.45	1069710.81	924050.51	1087137.23	897844.8	823615.46	164128.57	507253.21	784692.53	852766.78	343265.11	3184858.16	243241.49	919.7	51528.73	0	4046.43	1094.06
2009330	10987376.16	1069710.81	933656.12	1087137.23	897844.8	829262.57	193650.38	505041.19	773071.22	852766.78	347640.49	3192417.98	243241.49	919.7	55379.04	0	4046.43	1098.74
2009331	11159494.29	1069710.81	961880.17	1087137.23	897844.8	845663.54	208601.68	531784.42	780216.62	852766.78	378271.17	3193792.14	272068.82	1138.07	72981.7	0	4046.43	1115.95
2009332	11143921.36	1069710.81	966006.16	1087137.23	897844.8	832443.84	164679.62	533919.69	792627.05	852766.78	383720.71	3187129.44	295274.91	1138.07	73885.89	0	4046.43	1114.39
2009333	11132643.93	1069710.81	966006.16	1087137.23	897844.8	827848.33	144541.78	514203.98	792228.33	852766.78	397200.73	3180282.45	319756.33	1522.82	76587.42	0	3416.06	1113.26
2009335	11326105.53	1069710.81	966006.16	1087137.23	897844.8	852771.08	149427.3	540220.62	791131.48	852766.78	463791.1	3188208.59	362530.15	1205.37	98348.08	0	3416.06	1132.61
2009336	11421095.85	1069710.81	966006.16	1087137.23	897844.8	856885.63	167086.66	547139.98	802927.02	852766.78	487290.98	3193076.97	379105.54	1205.37	107905.96	0	3416.06	1142.11
2009337	11445923.92	1069710.81	966006.16	1087137.23	897844.8	845355.75	209410.76	540741.16	792678.73	852766.78	501761.93	3183856.27	379605.25	1205.37	112223.71	0	4029.29	1144.59
2009338	11513421.36	1069710.81	966006.16	1087137.23	897844.8	836323.25	237192.73	525682.94	790989.15	852766.78	529714.83	3188176.24	396392.33	2262.52	127602.37	0	4029.29	1151.34
2009339	11608436.31	1069710.81	966006.16	1087137.23	897844.8	867519.89	273110.41	513011.24	789034.26	852766.78	536643.35	3196263.71	413573.05	2262.52	137932.9	0	4029.29	1160.84
2009340	11588691.68	1069710.81	966006.16	1087137.23	897844.8	868858.49	270376.09	495632.73	800803.99	852766.78	546161.48	3185037.67	391202.39	2262.52	149271.34	0	4029.29	1158.87
2009341	11616575.15	1069710.81	966006.16	1087137.23	897844.8	870276.51	269188.71	495792.09	804694.27	852766.78	575922.6	3185199.65	391723.14	1725.69	142579.82	0	4416.96	1161.66
2009342	11589036.94	1069710.81	966006.16	1087137.23	897844.8	841505.05	250926.94	496054.86	817169.43	852766.78	617679.71	3189178.6	352631.66	2077.5	140569.59	0	6187.9	1158.9
2009343	11711129.17	1069710.81	966006.16	1087137.23	897844.8	846263.74	263618.87	487363.35	835739.33	852766.78	707036.22	3188254.02	359759.62	2077.5	139772.9	0	6187.9	1171.11
2009344	11691955.08	1069710.81	966006.16	1087137.23	897844.8	847790.51	266296.69	478471.39	833446.47	852766.78	748679.93	3184239.58	305985.86	2077.5	143723.54	0	6187.9	1169.2
2009345	11707863.12	1069710.81	966006.16	1087137.23	897844.8	847184.87	258046.24	471778.61	829092.39	852766.78	790238.65	3181859.9	285101.56	2077.5	161239.79	0	6187.9	1170.79
2009346	11902719.98	1069710.81	966006.16	1087137.23	897844.8	878778.99	283549.11	492763.27	843390.73	852766.78	825489.79	3190796.13	297474.22	2077.5	207156.64	0	6187.9	1190.27
2009347	12010917.33	1069710.81	966006.16	1087137.23	897844.8	898805.13	298144.9	484296.56	834226.51	852766.78	866585.16	3189469.1	315171.31	2077.5	240736	0	6349.45	1201.09
2009348	12119071.18	1069710.81	966006.16	1087137.23	897844.8	910554.58	331571.65	476611.59	817298.12	852766.78	958956.89	3172788.11	332997.63	2077.5	232174.32	2635.64	6349.45	1211.91
2009349	12264983.81	1069710.81	966006.16	1087137.23	897844.8	920172.21	353459.44	483436.47	810102.86	852766.78	1050771.06	3170243.95	377219.87	2077.5	212271.38	3823.93	6349.45	1226.5
2009350	12451264.38	1069710.81	966006.16	1087137.23	897844.8	932341.33	369516.16	509474.94	806438.65	852766.78	1139849.04	3172584.51	395501.59	18948.42	220265.27	3823.93	6753.06	1245.13
2009351	12534346.75	1069710.81	966006.16	1087137.23	897844.8	933926.98	382701.91	514410.2	809482.39	852766.78	1169917	3169176.63	418279.7	20957.7	228654.94	4318.75	6753.06	1253.43
2009352	12597560.25	1069710.81	966006.16	1087137.23	897844.8	934432.6	395258.53	527828.98	814585.78	852766.78	1174262.88	3169108.01	440157.68	26194.63	227253.25	4318.75	8391.69	1259.76
2009353	12608412.66	1069710.81	966006.16	1087137.23	897844.8	934470.99	389575.85	542164.09	808401.61	852766.78	1169848.53	3169377.47	448459.22	26194.63	231442.35	4318.75	8391.69	1260.84
2009354	12585670.07	1069710.81	966006.16	1087137.23	897844.8	934470.99	362577.23	544817.86	801530.09	852766.78	1172417.98	3168228.58	449886.25	26194.63	237068.54	4318.75	8391.69	1258.57
2009355	12793865.9	1069710.81	966006.16	1087137.23	897844.8	934936.78	421722.68	571153.43	791226.94	852766.78	1208729.72	3184541.16	484306.37	33916.5	269582.7	9542.16	8439.98	1279.39
2009356	12905793.18	1069710.81	966006.16	1087137.23	897844.8	934936.78	446968.12	578153.9	806241.06	852766.78	1222848.17	3193203.49	498409.63	36359.65	296123.66	6955.44	9825.8	1290.58
2009357	12888853.45	1069710.81	966006.16	1087137.23	897844.8	934936.78	439294.34	560790.34	820399.58	852766.78	1233454.55	3186333.13	467153.76	39869.33	307093.87	10256.65	9825.8	1288.89
2009358	12903074.82	1069710.81	966006.16	1087137.23	897844.8	934936.78	439141.87	566939.83	835491.26	852766.78	1231894.53	3176306.46	450874.97	40841.03	322145.74	10256.65	10236.09	1290.31
2009359	12869197.96	1069710.81	966006.16	1087137.23	897844.8	933553.49	459507.24	503404.6	840428.26	852766.78	1240432.78	3179308.24	443578.41	41514.97	321792.77	10256.65	11410.96	1286.92
2009360	12942365.71	1069710.81	966006.16	1087137.23	897844.8	933553.49	498669.39	504678.89	843262.97	852766.78	1244728.94	3187338.68	450544.16	42802.22	328264.41	13102	11410.96	1294.24
2009361	13003476.28	1069710.81	966006.16	1087137.23	897844.8	934349.44	519093.81	511113.28	846683.74	852766.78	1246190.58	3194008.46	461132.96	46793.79	335236.81	13452.84	11410.96	1300.35
2009362	13150854.03	1069710.81	966006.16	1087137.23	897844.8	934936.78	553217.13	531925.75	864716.22	852766.78	1254350.54	3201887.87	496325.11	46793.79	355045.28	17139.4	10506.55	1315.09
2009363	13171088.26	1069710.81	966006.16	1087137.23	897844.8	934936.78	574123.84	535819.01	856382.66	852766.78	1255597.78	3204701.71	495459.45	47064.04	355347.44	17139.4	10506.55	1317.11
2009364	13200602.5	1069710.81	966006.16	1087137.23	897844.8	934936.78	589992.79	545506.5	817751.58	852766.78	1255597.78	3210964.08	499487.53	50200.68	379273.82	22374.82	10506.55	1320.06
2010001	13150849.7	1069710.81	966006.16	1087137.23	897844.8	932771.46	550003.94	573426.57	803215.24	852766.78	1260169.59	3204637.45	491796.21	52031.92	365243.96	22374.82	11168.94	1315.08
2010002	13279894.76	1069710.81	966006.16	1087137.23	897844.8	934239.14	560228.45	622894.72	866632.6	852766.78	1260762.05	3207834.4	493722.58	55534.91	358527.33	23840.24	11668.74	1327.99
2010003	13365951.59	1069710.81	966006.16	1087137.23	897844.8	933272.76	585853.75	643502.62	871353.72	852766.78	1260762.05	3208927.49	508176.75	71879.26	360919.24	24477.21	12803.37	1336.6
2010004	13301174.77	1069710.81	966006.16	1087137.23	897844.8	928274.56	577485.01	624585.29	871878.99	852766.78	1260762.05	3206536.63	505093.83	71879.26	333375.2	24477.21	12803.37	1330.12
2010005	13414507.79	1069710.81	966006.16	1087137.23	897844.8	925615.67	631983.08	628160.35	881808.62	852766.78	1260762.05	3211288.96	537647.55	73400.41	327062.36	37970.79	12450.54	1341.45
2010006	13448054.29	1069710.81	966006.16	1087137.23	897844.8	934936.78	652797.73	633723.16	884654.73	852766.78	1260825.78	3212449.7	541568.36	77026.46	310580.12	41353.01	12450.54	1344.81
2010007	13618377.6	1069710.81	966006.16	1087137.23	897844.8	935023.26	694999.24	676834.85	883507.31	852766.78	1260855.43	3219030.31	570585.72	90050.73	346410.1	43334.29	11839.01	1361.84
2010008	13662457.55	1069710.81	966006.16	1087137.23	897844.8	935023.26	695474.81	673951.59	871552.56	852766.78	1260855.43	3213043.39	579627.56	99405.53	391595.48	44181.58	11839.01	1366.25
2010009	13630299.63	1069710.81	966006.16	1087137.23	897844.8	931583.66	647091.35	674622.96	877472.7	852766.78	1260855.43	3208054.99	580052.84	98284.58	411255.79	43230.76	11887.22	1363.03
2010011	13779043.77	1069710.81	966006.16	1087137.23	897844.8	917585.34	625792.87	666899.52	915658.74	852766.78	1260855.43	3222575.43	598190.62	121627.81	499675.07	50310.47	11887.22	1377.9
2010012	13890768.61	1069710.81	966006.16	1087137.23	897844.8	917283.13	631675.65	666995.57	944887.41	852766.78	1260855.43	3223519.7	614598.68	131367.63	546708.04	52516.61	11887.22	1389.08
2010013	13933747.13	1069710.81	966006.16	1087137.23	897844.8	912812.47	644892.45	678127.58	961922.33	852766.78	1260855.43	3224794.45	620670.62	126546.04	546468.76	53485.83	15834.24	1393.37
2010014	13920413.56	1069710.81	966006.16	1087137.23	897844.8	887805.34	636129.94	676822.19	958018.11	852766.78	1260855.43	3228257.87	628753.04	135625.98	551396.38	55291.14	15834.24	1392.04
2010015	13946011.68	1069710.81	966006.16	1087137.23	897844.8	894060.19	633071.87	674450.93	967136.98	852766.78	1260855.43	3226836.4	632811.14	149893.59	553676.37	52156.68	13738.04	1394.6
2010016	13942617.65	1069710.81	966006.16	1087137.23	897844.8	906941.87	631615.43	647195.95	972597.85	852766.78	1260855.43	3227905.23	639236.9	151885.2	551164.99	52156.68	13738.04	1394.26
2010017	13930234.56	1069710.81	966006.16	1087137.23	897844.8	901893.88	623882.85	638001.16	977543.11	852766.78	1260855.43	3219202.79	644527.75	151885.2	559787.64	52156.68	13738.04	1393.02
2010018	13985629.82	1069710.81	966006.16	1087137.23	897844.8	898534.68	584696.99	628069.44	990839.89	852766.78	1260855.43	3219021.44	684800.22	150804.64	619871.52	48061.73	13738.04	1398.56
2010019	14014675.25	1069710.81	966006.16	1087137.23	897844.8	901046.35	573892.29	601022.7	1007649.8	852766.78	1260855.43	3219583.49	707074.12	136182.46	659233.04	48061.73	13738.04	1401.47
2010020	14137860.94	1069710.81	966006.16	1087137.23	897844.8	897815.67	570125.84	634285.38	1044540.44	852766.78	1260855.43	3224480.92	753681.72	137506.69	671996.8	44290.19	14138.54	1413.79
2010021	14037032.96	1069710.81	966006.16	1087137.23	897844.8	854954.02	547160.61	628761.36	1037510.87	852766.78	1260855.43	3224480.92	758191.94	130421.69	652172.2	44290.19	14138.54	1403.7
2010022	13972865.83	1069710.81	966006.16	1087137.23	897844.8	830044.76	561957.95	612191.99	1035487.3	852766.78	1260855.43	3223922.21	742313.21	130411.44	631579.52	45868.28	14138.54	1397.29
2010023	14109853.22	1069710.81	966006.16	1087137.23	897844.8	843104.14	576545.92	586413.17	1075481.13	852766.78	1260855.43	3228872.54	730330.83	148671.26	708362.14	52198.69	14922.77	1410.99
2010024	14188616.5	1069710.81	966006.16	1087137.23	897844.8	894971.27	582086.46	578934.59	1110823.54	852766.78	1260855.43	3228998.37	688777.3	163966.97	734794.31	44153.57	15576.51	1418.86
2010025	14113859.69	1069710.81	966006.16	1087137.23	897844.8	908715.36	573563.84	545015.87	1108086.42	852766.78	1260855.43	3224248.82	676568.24	162467.47	719008.35	35075.2	15576.51	1411.39
2010026	14144252.49	1069710.81	966006.16	1087137.23	897844.8	904022.22	551868	552566.35	1118965.16	852766.78	1260855.43	3223688.9	682486.26	164935.33	720038.58	35075.2	15576.51	1414.43
2010027	14235432.84	1069710.81	966006.16	1087137.23	897844.8	911316.18	550243.53	591920.68	1085481.55	852766.78	1260855.43	3225702.99	718493.58	195407.61	726937.28	35075.2	15576.51	1423.54
2010028	14202680.46	1069710.81	966006.16	1087137.23	897844.8	878519.16	545670.38	608593.01	1080833.32	852766.78	1260855.43	3218659.56	735016.52	205318.79	694671.88	40263.32	15856.81	1420.27
2010029	14201963.3	1069710.81	966006.16	1087137.23	897844.8	882480.77	568835.96	583044.93	1085814.31	852766.78	1260855.43	3223626.4	742729.08	184933.14	696434.9	38832.96	15953.12	1420.2
2010030	14210907.99	1069710.81	966006.16	1087137.23	897844.8	895760.75	568201.92	584328.24	1067741.9	852766.78	1260855.43	3231735.36	743749.55	186027.95	703701.23	34462.31	15921.05	1421.09
2010032	14429313.24	1069710.81	966006.16	1087137.23	897844.8	934792.71	600327.18	611308.24	1118193.02	852766.78	1260855.43	3234602.26	766731.09	205414.56	748870.49	36175.59	13937.34	1442.93
2010033	14502558.07	1069710.81	966006.16	1087137.23	897844.8	923162.65	601138.66	608148.43	1163453.27	852766.78	1260855.43	3229340.06	763387.13	219226.79	782823.41	39236.76	13680.14	1450.26
2010034	14542786.02	1069710.81	966006.16	1087137.23	897844.8	929110.89	587648.63	609055.61	1209630.18	852766.78	1260855.43	3223802.41	763387.13	216966.98	786635.78	44159.17	13680.14	1454.28
2010035	14547552.44	1069710.81	966006.16	1087137.23	897844.8	929110.89	587648.63	600000.13	1230721.2	852766.78	1260855.43	3223802.41	760773.55	210547.61	786226.27	46266.66	13680.14	1454.76
2010036	14543136.92	1069710.81	966006.16	1087137.23	897844.8	933286.3	570357.4	591960.28	1235714.59	852766.78	1260855.43	3219810.23	769590.74	201094.55	803810.59	45057.14	13680.14	1454.31
2010037	14567085.96	1069710.81	966006.16	1087137.23	897844.8	933286.3	578498.2	599669.69	1235714.59	852766.78	1260855.43	3219810.23	769590.74	198364.78	812992.75	46703.58	13680.14	1456.71
2010038	14439970.39	1069710.81	966006.16	1087137.23	897844.8	923649.2	552919.4	592664.11	1218590.19	852766.78	1260855.43	3219100.13	784164.44	185872.43	743851.82	46703.58	13680.14	1444
2010039	14516599.12	1069710.81	966006.16	1087137.23	897844.8	929449.63	584743.31	620008.39	1226192.26	852766.78	1260855.43	3229252.08	808548.03	170268.91	735859.22	39772.03	13680.14	1451.66
2010040	14526883.3	1069710.81	966006.16	1087137.23	897844.8	933392.89	661690.4	619473.49	1118992.17	852766.78	1260454.23	3232370.94	824287.14	196135.23	729108.56	41252.76	11755.79	1452.69
2010041	14647449.05	1069710.81	966006.16	1087137.23	897844.8	933392.89	684989.13	635588.99	1131312.22	852766.78	1260454.23	3231136.21	846101.98	196135.23	777359.93	41252.76	11755.79	1464.74
2010042	14542260.72	1069710.81	966006.16	1087137.23	897844.8	933392.89	673409.88	632881.56	1109411.28	852766.78	1260454.23	3225473.68	819769.47	218092.76	717225.17	41252.76	11755.79	1454.23
2010043	14540189.2	1069710.81	966006.16	1087137.23	897844.8	934934.56	672816.5	633723.53	1069232.53	852766.78	1260791.05	3223855.85	813724.33	234174.91	734124.26	51914.67	11755.79	1454.02
2010044	14778008.34	1069710.81	966006.16	1087137.23	897844.8	934934.56	692048.89	681626.48	1065480.38	852766.78	1260791.05	3222930.07	859987.24	238183.49	851123.58	59191.11	12570.25	1477.8
2010045	14858858.19	1069710.81	966006.16	1087137.23	897844.8	934934.56	685437.47	689832.91	1084866.97	852766.78	1260791.05	3223641.22	883546.57	241612.26	885589.2	56669.11	13230.57	1485.89
2010046	14799750.3	1069710.81	966006.16	1087137.23	897844.8	934934.56	673754.35	652887	1076605.74	852766.78	1260791.05	3223170.66	859427.75	259691.26	889881.96	56669.11	13230.57	1479.98
2010047	14799591.78	1069710.81	966006.16	1087137.23	897844.8	934934.56	700107.49	643099.82	1050128.62	852766.78	1257401.78	3224985.21	850936.94	261690.91	907272.62	56669.11	13230.57	1479.96
2010048	14942516.65	1069710.81	966006.16	1087137.23	897844.8	934934.56	741693.8	650886.92	1061059.38	852766.78	1257401.78	3232189.14	877156.6	268494.72	949665.95	56669.11	13230.57	1494.25
2010049	15112418.77	1069710.81	966006.16	1087137.23	897844.8	934934.56	784354.65	691945.56	1050883.39	852766.78	1257401.78	3231950.39	905457.92	260134.52	1028517.44	55351.72	12352.71	1511.24
2010050	15122385.27	1069710.81	966006.16	1087137.23	897844.8	934934.56	788717.22	702944.92	1052373.78	852766.78	1260871.52	3231823.44	891352.76	258638.49	1039120.83	50120.91	12352.71	1512.24
2010051	14968416.96	1069710.81	966006.16	1087137.23	897844.8	934934.56	755901.71	668156.26	1024205.12	852766.78	1260871.52	3227755.18	863673.8	255764.43	1015546.63	50120.91	12352.71	1496.84
2010052	14871088.43	1069710.81	966006.16	1087137.23	897844.8	933171.74	752481.55	652864.74	997565.77	852766.78	1260871.52	3229644.64	847388.24	257435.69	978056.78	50120.91	12352.71	1487.11
2010053	15075465.35	1069710.81	966006.16	1087137.23	897844.8	934934.56	805128.33	697483.71	1041847.88	852766.78	1260871.52	3233620.18	865139.75	241904.51	1032619.58	42141.35	12352.71	1507.55
2010054	15148561.96	1069710.81	966006.16	1087137.23	897844.8	934934.56	834070.9	709405.99	1067413.63	852766.78	1260871.52	3235214.93	864107.47	250048.83	1033119.35	39600.82	12352.71	1514.86
2010055	15066823.52	1069710.81	966006.16	1087137.23	897844.8	934934.56	815245.14	674415.81	1072726.24	852766.78	1260871.52	3234510.88	850190.44	246420.71	1024841.73	39600.82	9737.28	1506.68
2010056	15052155.66	1069710.81	966006.16	1087137.23	897844.8	935005.55	793463.8	664348.09	1083175.08	852766.78	1260871.52	3230590.98	854945.22	257397.6	1021608.76	39600.82	7945.59	1505.22
2010057	14918406.24	1069710.81	966006.16	1087137.23	897844.8	935005.55	769176.29	631410.54	1086078.14	852766.78	1260871.52	3224784.11	864836.32	256342.39	939169.99	39600.82	7945.59	1491.84
2010058	14997633.55	1069710.81	966006.16	1087137.23	897844.8	933466	787654	645371.12	1101078.1	852766.78	1260871.52	3224512.42	882366.1	256467.08	958143.12	38416.56	6187.78	1499.76
2010059	15021579.12	1069710.81	966006.16	1087137.23	897844.8	933570.01	809240.48	646062.63	1117766.56	852766.78	1260871.52	3227941.06	879845.79	249874.34	948809.42	38416.56	6187.78	1502.16
2010060	15002229.02	1069710.81	966006.16	1087137.23	897844.8	935005.55	826233.15	648207.23	1115957.25	852766.78	1260839.45	3225724.42	887705.93	246134.9	938435	9173	6187.78	1500.22
2010061	15015073.3	1069710.81	966006.16	1087137.23	897844.8	935005.55	830629.62	648361.13	1123162.53	852766.78	1260839.45	3225597.84	887902.57	216754.27	977297.7	2567.83	6187.78	1501.51
2010062	15140640.29	1069710.81	966006.16	1087137.23	897844.8	935005.55	861179.38	662342.99	1151648.5	852766.78	1260839.45	3225688.51	894432.31	217684.85	1022242.75	2567.83	6187.78	1514.06
2010063	15210497.29	1069710.81	966006.16	1087137.23	897844.8	935005.55	874617.06	664354.62	1155780.51	852766.78	1260839.45	3228377.53	909723.19	205458.56	1068261.16	1178.26	6187.78	1521.05
2010064	15247793.55	1069710.81	966006.16	1087137.23	897844.8	935005.55	873188.94	664747.05	1158370.11	852766.78	1254428.99	3230447.3	934275.86	218515.41	1071728.25	1178.26	5231.44	1524.78
2010065	15239091.87	1069710.81	966006.16	1087137.23	897844.8	935005.55	891557.64	650245.89	1143568.06	852766.78	1254428.99	3231933.86	940424.39	222339.62	1062501.77	1178.26	5231.44	1523.91
2010066	15264648.36	1069710.81	966006.16	1087137.23	897844.8	934285.65	894190.63	637647.23	1143555.16	852766.78	1254428.99	3226404.72	971482.94	229208.14	1067091.87	445.21	5231.44	1526.46
2010067	15249698.83	1069710.81	966006.16	1087137.23	897844.8	934285.65	861446.71	664314.07	1134986.58	852766.78	1254428.99	3218313.15	970256.24	228865.06	1076449.35	445.21	5231.44	1524.97
2010068	15168500.87	1069710.81	966006.16	1087137.23	897844.8	935005.55	775955.58	648535.01	1131562.98	852766.78	1254428.99	3221688.49	979620.88	232056.3	1083294.05	445.21	5231.44	1516.85
2010069	15184954.72	1069710.81	966006.16	1087137.23	897844.8	932469.16	736427.88	665087.97	1131562.98	852766.78	1254428.99	3230454.17	1010906.04	206731.21	1120821.87	445.21	6280.54	1518.5
2010070	15300392.96	1068305.07	966006.16	1087137.23	895283	926416.66	754178.05	672859.88	1127021.93	851993.28	1249711.39	3230671.61	1061697.75	220909.95	1164582.62	1464.94	6280.54	1530.04
2010071	15225464.42	1068305.07	966006.16	1087137.23	895283	923783.39	755363.77	671148.25	1114985.09	851993.28	1249711.39	3234732.06	1069554.56	176103.68	1135948.43	1464.94	8071.21	1522.55
2010072	15326232.11	1068497.75	966006.16	1087137.23	895283	925873.82	764340.34	680299.2	1148922.71	852352.2	1253808.39	3236690.75	1094237.33	187078.64	1140097.45	1464.94	8269.28	1532.62
2010073	15312917.66	1068497.75	966006.16	1087137.23	895283	926616.36	766091.08	695194.72	1159433.61	852352.2	1239595.79	3236690.75	1105027.97	194316.65	1094952.76	967.19	7590.75	1531.29
2010074	15318093.5	1069710.81	966006.16	1087137.23	895965.68	924359.24	761747.22	696201.22	1166807.24	852766.78	1233702.41	3236690.75	1120764.21	170019.31	1115262.62	445.21	7590.75	1531.81
2010075	15302422.54	1069710.81	966006.16	1087137.23	897844.8	929810.72	793808.76	710324.22	1177184.97	852766.78	1232450.23	3242270.64	1051997.25	164541.85	1104270.19	920.39	7590.75	1530.24
2010076	15331134.79	1069710.81	966006.16	1087137.23	897844.8	935023.26	836014.88	703211.58	1163305.67	852766.78	1232098.22	3242270.64	1043895.55	162505.09	1117972.05	920.39	6540.58	1533.11
2010077	15396877.99	1069710.81	966006.16	1087137.23	897844.8	932998.86	840592.61	715205.76	1177353.86	852766.78	1260570.36	3243991.11	1046044.84	184778.02	1103359.18	645.91	4084.97	1539.69
2010078	15345503.84	1069710.81	963115.76	1087137.23	897844.8	932998.86	846628.72	718861.64	1174438.44	852766.78	1258091.26	3245368.32	933858.93	199705.43	1148162.88	645.91	4084.97	1534.55
2010079	15153882.71	1069710.81	963115.76	1087137.23	897844.8	932998.86	834686.3	679676.17	1137052.93	852766.78	1258091.26	3243790.86	867777.06	189626.71	1123554.15	645.91	4084.97	1515.39
2010080	15085529.15	1069710.81	963115.76	1087137.23	897844.8	932998.86	819126.44	665350.77	1132663.59	852766.78	1258091.26	3244751.22	853420.3	174984.58	1124575.77	645.91	4084.97	1508.55
2010081	15074479.21	1069710.81	964523.75	1087137.23	897844.8	931899.61	798530.99	670598.6	1136107.95	852766.78	1258423.34	3237302.16	858180.49	178280.97	1124180.75	645.91	4084.97	1507.45
2010082	15078331.28	1069710.81	966006.16	1087137.23	897844.8	932998.86	793861.92	667488.78	1168140.03	852766.78	1260435.59	3238064.85	854906.63	175952.72	1106003.99	408.28	4084.97	1507.83
2010083	15113824.97	1069710.81	966006.16	1087137.23	897844.8	932998.86	827605.35	670943	1173735.56	852766.78	1260435.59	3244351.26	877359.64	153322.82	1092594.98	408.28	4084.97	1511.38
2010084	15079795.47	1069710.81	964851.72	1087137.23	897844.8	932998.86	837148.51	667419.05	1173151.46	852766.78	1260435.59	3245532.29	845294.98	159923.08	1078568.17	408.28	4084.97	1507.98
2010085	15041005.68	1069710.81	962779.67	1087137.23	897844.8	932998.86	852683.21	667165.71	1161432.3	852766.78	1260435.59	3244970.67	830458.53	159513.04	1054411.94	106.07	4084.97	1504.1
2010086	15185455.8	1069710.81	962779.67	1087137.23	897464.28	929727.18	884671.97	700604.32	1179280.97	852766.78	1260435.59	3246637.34	867055.32	168535.1	1070852.17	106.07	4084.97	1518.55
2010087	15226109.12	1069710.81	966006.16	1087137.23	897464.28	929727.18	907885.79	707863.82	1186845.43	852766.78	1260570.36	3246637.34	889629.92	166133.96	1049933	106.07	4084.97	1522.61
2010088	15187946.08	1069710.81	966006.16	1087137.23	897464.28	929727.18	909815.85	696556.4	1171768.84	852766.78	1260570.36	3246637.34	888953.11	165132.72	1037866.49	106.07	4084.97	1518.79
2010089	15137903.59	1069710.81	966006.16	1087137.23	897464.28	929727.18	914964.86	692200.75	1161880.71	852766.78	1260570.36	3246637.34	865553.86	155496.68	1031381.6	0	3962.23	1513.79
2010090	15157156.25	1069710.81	966006.16	1087137.23	897464.28	926674.58	932606.83	693126.56	1144545.13	852766.78	1248858.84	3246437.96	925342.49	146653.43	1014873.12	0	1926.18	1515.72
2010091	15281220.71	1069710.81	965345.02	1087137.23	897844.8	927469.68	936263.42	720947.79	1174951.68	852236.65	1242022.2	3245423.47	947818.28	143957.5	1064565.88	0	2393.99	1528.12
2010092	15305660.9	1069710.81	965345.02	1087137.23	897844.8	927469.68	927991.41	724398.64	1184996.88	851842.15	1251176.6	3244753.72	945651.68	143638.3	1078207.41	0	2470.69	1530.57
2010093	15289768.59	1069710.81	964813.83	1087137.23	897844.8	931474.92	928323.73	713916.24	1179522.2	852749.65	1247272.94	3245559.35	952210.96	143877.76	1071896.57	0	651.14	1528.98
2010094	15231091.35	1069710.81	965035.7	1087137.23	897844.8	933580.83	927345.62	696898.06	1174092.61	851898.91	1245098.81	3244571.93	948204.44	141933.04	1044280.97	0	651.14	1523.11
2010095	15155723.39	1067458.28	963735.35	1087137.23	897844.8	933580.83	915170.64	682032.55	1156754.84	851127.82	1240431.67	3244571.93	935970	145366.23	1031279.95	0	543.62	1515.57
2010096	15078641.97	1067122.71	962428.87	1087137.23	897844.8	932662.39	898014.72	671608.22	1130612.7	849559.76	1235500.04	3237791.4	956659.86	142253.29	1006184.7	0	543.62	1507.86
2010097	15112834.82	1069710.81	965322.93	1087137.23	897844.8	933439.57	884706.01	667014.85	1139819.97	852489.48	1251340.82	3231720.41	957296.07	142398.22	1029439	0	543.62	1511.28
2010098	15049089.44	1069710.81	966006.16	1087137.23	897844.8	935023.26	871521.32	633098.85	1147168.81	852749.65	1255824.22	3227002.71	953343.53	137871.84	1011916.97	0	543.62	1504.91
2010099	15033562.28	1069710.81	966006.16	1087137.23	897844.8	935023.26	870842.07	617243.57	1163350.56	852749.65	1252734.14	3221594.06	952522.91	134753.64	1009003.68	0	543.62	1503.36
2010100	14921101.97	1069710.81	966006.16	1087137.23	897844.8	932208.43	842326.45	610871.69	1147266.11	852749.65	1247989.94	3207907.37	931782.37	129952.21	994320.81	0	543.62	1492.11
2010101	14770519.18	1069710.81	966006.16	1087137.23	897844.8	930713.29	819435.93	607690.75	1137283.21	852749.65	1241142.08	3198754.02	881017.64	126769.09	951268.61	0	543.62	1477.05
2010102	14618631.44	1069710.81	964001.13	1087137.23	897844.8	927987.18	801385.56	582567.72	1116489.67	852749.65	1241142.08	3196594.67	822319.69	120165.38	935539.97	0	543.62	1461.86
2010103	14473922.11	1069710.81	964001.13	1087137.23	897844.8	927134.15	768607.49	580802.41	1097963.04	852749.65	1237843.46	3197196.74	760571.17	112199.26	918110.62	0	482.42	1447.39
2010104	14431972.88	1069710.81	962326.2	1087137.23	897844.8	927679.11	790631.14	616180.34	1099498.5	852749.65	1214358.51	3222134.34	735732.91	86573.92	865844.83	0	2002.84	1443.2
2010105	14634228.86	1068422.22	965954.73	1087137.23	897844.8	923186.17	815212.95	642726.74	1119593.12	850752.44	1237083.43	3235450.57	776280.55	108514.61	903367.36	0	1134.19	1463.42
2010106	14683190.98	1069710.81	965954.73	1087137.23	897844.8	934514.53	820219.96	655873.47	1141885.53	852766.78	1250647.02	3238720.29	765958.45	105243.92	894011.54	0	1134.19	1468.32
2010107	14672841.86	1069710.81	964838.68	1087137.23	894733.98	930953.67	808679.57	675282.82	1141454.98	852766.78	1240769.54	3238611.8	756646.37	89407.49	919146.22	0	1134.19	1467.28
2010108	14679082.36	1069710.81	964838.68	1087137.23	894733.98	928489.5	817515.81	697701.44	1155637.54	852766.78	1242858.12	3241692.93	749796.45	75640.71	897860.44	0	1134.19	1467.91
2010109	14675521.25	1067897.05	965244.46	1087137.23	894733.98	928797.29	810967.38	706584.14	1148335.97	850369.86	1249729.51	3241114.89	754867.36	73617.11	893972.36	0	697.24	1467.55
2010110	14507574.05	1066743.39	963165.71	1087137.23	894733.98	927448.97	790202.32	685484.97	1123326.2	844753.38	1249729.51	3235967.04	711346.46	63857.11	861525.14	0	697.24	1450.76
2010111	14435418.61	1066743.39	963844.52	1087137.23	894733.98	921429.15	796241.4	677773.67	1118144.4	844753.38	1232715.63	3235967.04	696300.84	60517.92	836963.42	0	697.24	1443.54
2010112	14358987.05	1065021.93	963468.04	1085870.5	895272.51	920143.66	818526.58	683338.53	1093421.82	835725.24	1239231.12	3240462.65	696026.62	59775.56	761246.89	0	0	1435.9
2010113	14398943.28	1065075.51	963661.58	1085870.5	894772.78	921780.04	830842.42	706381.39	1092884.73	829298.57	1237458	3239166.11	709546.35	64412.62	756337.29	0	0	1439.89
2010114	14294653.84	1064885.09	963661.58	1085870.5	894772.78	920437.06	809410.77	696733.57	1079002.37	823034.4	1235884.62	3238731.35	689510.87	59074.49	732189	0	0	1429.47
2010115	14196810	1064885.09	963661.58	1085870.5	894772.78	920299.05	801293.91	688163.96	1056020.99	819840.75	1216570.92	3238405.6	678660.44	47171.35	719737.7	0	0	1419.68
2010116	14249159.41	1066575.1	966006.16	1083646.31	895090.52	907701.58	808922.12	675696.49	1085425.19	818862.75	1193347.84	3238128.98	744294.17	40170.23	723836.54	0	0	1424.92
2010117	14123569.61	1063421.72	965350.37	1083238.45	885815.78	900965.74	775636.65	667705.39	1062679.22	815234.87	1191463.36	3236062.84	727094.86	39548.08	707896.86	0	0	1412.36
2010118	14015369.77	1064663.67	965350.37	1083238.45	885139.44	898532.71	767762.27	671402.78	1036342.33	812460.37	1185286.37	3239629.6	691075.37	30208.25	682822.38	0	0	1401.54
2010119	14049444.43	1062540.92	964489.76	1083238.45	885139.44	916663.14	762467.96	671108.71	1025137.89	811257.41	1194294.64	3240263.75	722956.84	32597.22	675832.92	0	0	1404.94
2010120	13866383.84	1058397.53	964489.76	1083238.45	885139.44	906555.06	708085.96	658607.62	1022883.63	809088.23	1190198.7	3236598.08	689861.57	31478.48	620305.92	0	0	1386.64
2010121	13879947.26	1060345.86	964489.76	1086371.98	892111.89	903526.67	711070.44	665141.67	1005799.96	814941.93	1195277.86	3239966.7	696025.65	29977.74	613443.75	0	0	1387.99
2010122	13848584.22	1057239.86	962267.7	1086371.98	890388.83	888224.26	691031.21	676835.11	987923.37	813883.27	1208290.53	3237787.95	722646.99	28469.82	595767.95	0	0	1384.86
2010123	13680237.91	1054096.11	960500.49	1086371.98	891905.43	874515.84	597743	672684.14	969702.55	813867.06	1191038.19	3229574.3	722967.63	26042.22	587773.57	0	0	1368.02
2010124	13532167.51	1053217.97	957259.08	1086371.98	894641.13	867888.7	565531.76	670569.64	981108.67	809068.62	1161406.84	3224952.91	681509.22	24698.99	552486.61	0	0	1353.22
2010125	13424896.4	1056107.4	956904.37	1086371.98	894641.13	866427.61	550198.77	652073.66	963574.6	810743.34	1134542.88	3220390.82	654667.91	23851.44	552963.25	0	0	1342.49
2010126	13279898.1	1062238.29	948738.28	1086371.98	894641.13	868025.03	521283.51	643204.87	962176.76	811625.73	1132069.19	3218668.34	599758.73	23570.17	506088.86	0	0	1327.99
2010127	13250699.99	1068187.42	948738.28	1086371.98	894641.13	869502.47	519699.91	637033.58	965827.08	815168.73	1125306.12	3215440.28	578718.7	23503.66	501123.41	0	0	1325.07
2010128	13249400.46	1068187.42	948738.28	1086371.98	896506.5	900767.06	509086.86	668808.19	949726.58	815168.73	1123510.59	3222081.34	587469.43	25649.31	445890.97	0	0	1324.94
2010129	13236504.41	1068187.42	948738.28	1085339.57	893594.49	901304.93	505612.08	671698.33	944084.45	815168.73	1138642.74	3216776.99	594617.34	25466.93	425834.9	0	0	1323.65
2010130	13222683.07	1069464.34	943400.64	1085680.71	888238.83	904415.95	505656.91	671926.02	954899.2	821744.97	1124429.27	3221475.5	588350.2	25466.93	416096.36	0	0	1322.27
2010131	13157431.7	1068208.34	943931.05	1079369.27	877459.57	911304.45	477569.24	666854.64	960578.45	845430.54	1118039.76	3220528.63	583145.77	24324.89	379249.86	0	0	1315.74
2010132	12966468.12	1068208.34	942317.63	1077696.87	874897.07	889029.77	436478.76	669774.5	954657.8	842892.43	1086464.48	3217927.12	559514.33	24324.89	320846.92	0	0	1296.65
2010133	12826212.83	1068487.93	929321.94	1077696.87	874897.07	884572.79	423893.93	663737.95	921147.46	835514.97	1085006.6	3214499.06	520254.05	23548.41	302196.56	0	0	1282.62
2010134	12753109.87	1068487.93	928740.26	1077339.39	870026.71	885218.18	416788.27	651074.94	917686.53	825829.1	1092370.88	3214154.9	492028.38	23548.41	288378.77	0	0	1275.31
2010135	12721179.05	1067202.29	943429.1	1077339.39	870026.71	888283.7	406126.11	628165.49	921239.09	833361.08	1126375.6	3219879.13	447849.52	15484.64	274979.95	0	0	1272.12
2010136	12704581.37	1066793.72	946381.26	1079029.25	868991.61	891203.69	390350.09	621422.03	916241	843454.4	1173567.53	3221315.08	413783.8	14480.92	256145.79	0	0	1270.46
2010137	12617378.04	1062258.12	932568.2	1077125.61	861601.46	894825.74	395863.34	611945.47	916548.5	831748.78	1146252.86	3220822.55	407224.99	12316.99	244804.02	0	0	1261.74
2010138	12612603.15	1055983.64	926668.21	1076786.48	857552.89	892843.23	391108.88	613997.7	911864.31	826907.87	1147435.42	3227642.98	424473.41	14107.83	243758.89	0	0	1261.26
2010139	12406125.01	1051483.42	917347.03	1074508.79	849730.45	884878.58	368388.57	570377.55	883164.19	824027.19	1118520.39	3222705.41	397930.65	2327.73	239311.73	0	0	1240.61
2010140	12365871.22	1053799.94	914249.65	1075077.78	843988.53	892519.77	338169.63	570038.05	916494.01	830081.5	1141355.54	3222125.24	364093.79	1670.14	200784.34	0	0	1236.59
2010141	12241782.07	1041318.08	907866.41	1070852.33	839140.88	892470.12	339277.24	566110.15	898108.1	817766.76	1098124.52	3221561.78	346737.99	1502.48	199521.9	0	0	1224.18
2010142	12170911.12	1037275.53	901008.94	1069583.12	839140.88	884038.89	323041.85	563235.33	899070.97	804862.11	1096479.19	3219876.51	339105.05	902.26	191867.16	0	0	1217.09
2010143	12116133.96	1033193.69	900328.14	1068351.05	839620.5	881602.4	312405.74	563413.55	890257.39	802089.73	1085408.96	3219731.33	325538.45	902.56	191867.16	0	0	1211.61
2010144	12077519.39	1032524.56	900907.99	1067589.05	839068.5	894599.24	283288.08	574596.84	887620.41	804109.59	1089563.28	3221236.04	313327.74	1084.73	166744.87	0	0	1207.75
2010145	12024001.85	1026348.37	901700.29	1072065.2	835848.88	876832.68	267270.06	565206.73	885737.73	807173.93	1133685.4	3217790.3	287842.34	0	145241.47	0	0	1202.4
2010146	11846520.5	1017718.57	895696.63	1070096.77	830122.49	847270.9	270199.54	551470.89	835978.45	806853.32	1078604.27	3214064.25	285704.66	0	141481.3	0	0	1184.65
2010147	11747951.68	1013700.19	895008.14	1070096.77	830194.26	835248.29	264772.06	537202.71	813766.13	800035.46	1075518.22	3213991.52	266001.08	0	131158.39	0	0	1174.8
2010148	11644338.08	1009468.67	894483.92	1071007.49	823741.17	817091.08	267316.1	523862.38	769757.01	793069.31	1069031.42	3212048.63	255885.29	0	136413.78	0	0	1164.43
2010149	11706346.38	1009728.04	889878.26	1075356.75	827800.19	830106.16	278931.19	560703.24	778873.75	792261.83	1074135.9	3221619.79	233429.58	0	132359.85	0	0	1170.63
2010150	11710349.02	1014673.87	888859.21	1075395.51	827872.55	835269.5	279277.7	562271.77	796107.39	793636.69	1069150.69	3220312.14	213573.47	0	132786.7	0	0	1171.03
2010151	11591888.62	1013757.93	884533.02	1074714.77	825701.82	835713.63	265656.53	548757.9	755119.38	786578.39	1052050.62	3220312.14	193519.88	0	134310.78	0	0	1159.19
2010152	11517109.08	1012663.2	887739.31	1074714.77	825701.82	832743.26	250851.54	537977.29	749240.64	786714.06	1047079.6	3218480.37	173335.49	0	118705.9	0	0	1151.71
2010153	11383502.09	1012208.07	884043.82	1075117.22	816050.54	817024.98	248536.41	515809.19	714624.01	786436.47	1028293.3	3215753.28	149815.1	0	118627.85	0	0	1138.35
2010154	11370678	1009999.68	897061.33	1075863.58	814655.88	847853.87	233285.07	536596.93	723433.58	788881.02	1041648.36	3216408.52	87198.58	0	96629.76	0	0	1137.07
2010155	11341657.16	1001776.96	894054.96	1076372.68	814862.74	859816.11	220997.87	542073.67	733244.36	788431.84	1040611.74	3216185.18	65952.68	0	86114.54	0	0	1134.17
2010156	11281462.45	994503.48	883870.19	1070414.67	812583.98	854130.59	218553.45	537385.88	726415.64	785357.06	1030336.86	3215277.26	65357.01	0	86114.54	0	0	1128.15
2010157	11250840.66	993673.06	883798.51	1067186.66	804610.51	847064.45	218553.45	533791	729359	784904.35	1020400.67	3215277.26	64945.38	0	86114.54	0	0	1125.08
2010158	11191442.56	969521.27	863563.6	1071196.39	804268.4	845117.94	218553.45	535005.66	732753.99	778627.3	1010216.82	3215277.26	65053.01	0	81125.65	0	0	1119.14
2010159	11138009.73	958386.54	854091.66	1069672.47	804502.19	786732.2	206742.35	566049.84	731107.19	770033.38	1019295.68	3223383.3	64289.6	0	82561.5	0	0	1113.8
2010160	10922258.36	952312.83	853252.06	1065824.5	805000.15	767681.22	168580.53	545481.74	701352.47	767489.84	952868.75	3205871.71	59708.26	0	75672.45	0	0	1092.23
2010161	10998762	947482.56	853219.78	1067103.83	805000.15	770469.48	187554.6	562609.81	712820.15	771175.61	997521.13	3220359.58	32053.87	0	70229.61	0	0	1099.88
2010162	10921629.17	953675.77	855792.24	1070689.44	804590.94	745655.4	165863.05	565299.15	710923.43	771545.67	974742.07	3216840.85	21400.04	0	63449.29	0	0	1092.16
2010163	10802389.73	947177.32	848875.84	1068027.93	797720.8	738580.84	164759.64	556997.45	698090.86	772074.59	915384.28	3213844.34	21467.2	0	58226.8	0	0	1080.24
2010164	10766075.44	942875.84	848875.84	1069525.2	788118.77	739500.92	158671.01	551577.52	702020	770357.16	907762.73	3207523.37	21317.3	0	56787.96	0	0	1076.61
2010165	10660384.61	940469	840652.01	1068687.75	787053.43	725997.94	144968.79	538475.13	681778.65	771407.59	882646.66	3206071.97	21317.3	0	49696.54	0	0	1066.04
2010166	10534076.98	933193.52	839873	1068901.35	772185.06	717539.23	138263.5	524612.42	667457.06	766642.2	826781	3206452.96	21317.3	0	49696.54	0	0	1053.41
2010167	10324144.79	934156.37	822020.92	1068901.35	759866.69	716495.52	129475.73	492331.52	597238.25	764643.74	766932.07	3199906.96	21317.3	0	49696.54	0	0	1032.41
2010168	10442434.87	931507.37	826941.81	1071307.08	746441.27	750252.91	138697.95	551436.85	607851.51	761306.34	781062.1	3212819.41	12319.71	0	49328.74	0	0	1044.24
2010169	10316089.09	922168.51	810823.41	1070357.15	733765.35	747805.77	135321.33	546600.23	602340.52	760707.83	745494.83	3209564.78	6748.51	0	23229.03	0	0	1031.61
2010170	10216450.73	914463.8	804082.31	1067924.64	725057.16	729064.45	124613.04	552140.16	566819.05	761225.56	737784.52	3208800.76	4210.71	0	19102.74	0	0	1021.65
2010171	10187673.49	917414.99	795791.17	1063156.87	712090.21	721397.13	125497.48	553932.27	565288.42	761749.94	729777.56	3207390.49	2716.78	0	30326.5	0	0	1018.77
2010172	10116796.42	910107.35	781439.56	1063156.87	712090.21	708990.67	121088.95	541876.48	557589.11	760060.74	723226.27	3202983.25	2716.78	0	30326.5	0	0	1011.68
2010173	9976826.56	902110.08	774570.15	1062718.56	706654.04	687477.01	112552.49	533311.1	522502.57	757937.36	697413.82	3191853.8	2716.78	0	23865.12	0	0	997.68
2010174	9847400.12	890153.64	769547.43	1050529.95	704338.57	666140.5	119153.06	496614.87	500707.58	754943.95	675348.35	3193787.83	2716.78	0	22273.95	0	0	984.74
2010175	9813445.94	894619.61	756097.23	1044485.76	703434	672989.39	108411.49	503679.64	491341.32	750104.22	668797.36	3194023.81	2044.5	0	22273.95	0	0	981.34
2010176	9825265.75	894761.11	743540.96	1043290.97	704633.31	674312.96	109115.19	525867.5	490636.35	749520.09	668797.36	3196513.33	2329.64	0	20803.32	0	0	982.53
2010177	9698793.45	878576.32	734641.27	1045088.39	703176.12	650672.68	91046.5	534550.22	451644.69	749248.14	637110.04	3191146.31	2097.38	0	28633.56	0	0	969.88
2010178	9583652.98	873967.28	708641.38	1044393.8	699142	642464.7	91434.22	542395.5	450434.99	748468.28	555599.02	3192238.78	1392.01	0	31919.17	0	0	958.37
2010179	9469409.98	870021.88	707536.83	1042313.52	697408.53	642337.01	88121.1	540049.34	437471.55	742494.26	481192.24	3191099.8	1392.01	0	26810.05	0	0	946.94
2010180	9335550.75	865801.67	706247.38	1042456.69	693899.74	639212.43	84849.08	473589.91	424147.98	734471.39	450887.24	3191245.44	769.92	0	26810.05	0	0	933.56
2010182	9155833.71	856356.25	704465.85	1037749.69	693166.5	608400.55	80594.23	455207.13	409492.16	736827.53	352835.8	3192603.03	417.19	0	26555.96	0	0	915.58
2010183	9023373.47	847292.94	704972.54	1037818.46	688169.66	583075.58	81977.67	465688.92	402939.6	737818.75	257851.98	3192876.72	15.67	0	21713.14	0	0	902.34
2010184	8938622.07	838147.71	694278.44	1034732.04	685651.88	571378.5	81041.2	432460.56	397426.23	737960.94	247689.45	3194964.48	15.67	0	21713.14	0	0	893.86
2010185	8867860.71	826276.74	690349.33	1031757.5	683052.87	555092.96	80609.45	423031.21	380134.61	736155.96	243126.96	3195382.47	15.67	0	21713.14	0	0	886.79
2010186	8794896.59	821188.34	685903.86	1027557.49	681765.98	545202.87	75801.62	404507.72	362237.87	733519.78	239883.76	3194436.65	15.67	0	21713.14	0	0	879.49
2010187	8746565.84	821342.51	690608.77	1028457.1	673919.94	533553.73	72803.49	387888.37	359864.95	730908.99	232348.92	3193562	15.67	0	20129.56	0	0	874.66
2010188	8655266.12	819496.46	679160.8	1020185.78	668497.77	521185.42	72098.96	360698.71	363165.03	723328.58	216306.79	3189834.75	15.67	0	20129.56	0	0	865.53
2010189	8663202.8	823045.15	688731.29	1032241.03	674775.17	504804.72	67773.16	354123.37	369365.26	723132.78	210755.88	3196773.48	15.67	0	16504	0	0	866.32
2010190	8635987.95	820641.79	699307.44	1033808.01	678690.85	509529.58	60770.43	342636.33	365928.55	723854.61	189899.67	3195689.19	15.67	0	14054	0	0	863.6
2010191	8531336.75	827006.66	688168.52	1017602.62	669500.19	482884.9	55613.04	341529.86	360159.35	705443.51	185735.82	3191261.18	15.67	0	5398.41	0	0	853.13
2010192	8456172.34	820545.81	681810.49	1020816.59	661513.74	458854.43	47482.69	340877.72	349363.54	700638.98	186383.94	3181453.3	15.67	0	5398.41	0	0	845.62
2010193	8408982.81	821057.18	682410.27	1020421.94	660470.75	444251.06	44921.26	337139.13	339349.34	690594.97	180753.61	3181182.2	15.67	0	5398.41	0	0	840.9
2010194	8348579.3	817399.38	677529.31	1017960.81	652267.78	434982.94	44253.59	334941.13	327972.9	681305.84	173639.84	3179894.67	15.67	0	5398.41	0	0	834.86
2010195	8327153.18	815009.2	676806.07	1019112.56	652915.61	437237.25	34552.25	349923.28	324791.87	680786.39	161047.98	3169380.99	15.67	0	4557.04	0	0	832.72
2010196	8218111.52	817275.27	672507.37	1017414.41	649563.99	427130.19	29397.84	329776.21	309374.27	668521.28	131835.09	3159725.85	15.67	0	4557.04	0	0	821.81
2010197	8251825.38	828258.3	689102.24	1032581.86	643501.63	409381.4	30459.48	337103.17	310731.66	668329.27	136446.86	3160339.78	15.67	0	4557.04	0	0	825.18
2010198	8167863.42	827255.47	679732.47	1025868.65	641131.2	380505.13	28681.36	334654.55	276780.87	671853.15	132242.45	3163568.39	15.67	0	4557.04	0	0	816.79
2010199	8083893.03	823995.89	677983.01	1025517.7	624065.15	364451.33	28469.09	323782.12	250411.17	677289.03	127110.8	3159700.87	99.85	0	0	0	0	808.39
2010200	7956455.25	818738.27	666714.15	1027344.63	597320.74	341020.61	21298.42	320021.93	239029.67	662445.72	106320.2	3155183.88	0	0	0	0	0	795.65
2010201	7856624.49	818876.89	672334.25	1022394.18	564895.07	316246.53	17619.28	319609.95	209681.74	658898.24	105584.52	3149466.83	0	0	0	0	0	785.66
2010202	7709147.45	816382.73	671143.62	967843.6	548755.42	311198.72	17689.72	295249.87	185088.53	652180.64	91511.17	3151086.4	0	0	0	0	0	770.91
2010203	7729114.46	825774.59	664248.2	964934.69	547608.74	322819.49	17654.44	291723.22	196428.8	653354	93261.79	3150289.48	0	0	0	0	0	772.91
2010204	7661275.77	830835.73	644673.05	975282.17	542821.98	308440.88	9042.33	289125.46	191506.38	630059.37	93466.99	3144972.1	50.47	0	0	0	0	766.13
2010205	7567146.65	820460.98	642726.8	969360.36	539742.11	285453.31	8374.85	284459.65	177973.06	610182.13	84446.28	3142917.8	50.47	0	0	0	0	756.71
2010206	7456926.32	814940.2	642767.36	964192.52	521282.07	246717.58	8374.85	280480.66	169576.84	592986.15	80928.28	3133630.48	50.47	0	0	0	0	745.69
2010207	7363104.8	809729.11	637702.57	946029.46	512424.52	233586.05	5669.71	279723.76	161009.94	564154.45	78528.22	3133413.48	134.69	0	0	0	0	736.31
2010208	7261469.32	804943.99	632749.39	935032.56	483701.07	207070.2	4838.45	274980.66	149573.5	556578.9	77235.57	3133631.49	134.69	0	0	0	0	726.15
2010209	7115713	798060.8	624892.62	895113.79	447802.39	195921.89	3378.71	273216.24	132651.65	534598.03	71623.26	3137320.07	134.69	0	0	0	0	711.57
2010210	7034322.55	787574.09	615753.25	883797.36	430349.13	148680.44	904.66	283281.47	138562.22	530008.16	65651.11	3148761.8	0	0	0	0	0	703.43
2010211	7006718.53	780610.26	618540.38	874859.56	422413.31	164267.61	851.63	278128.94	133286.4	513644.48	61268.71	3157866.57	0	0	0	0	0	700.67
2010212	7004379.16	785461.91	618279.5	858754.09	418431.83	170395.99	851.63	280831.86	134905.11	515273.58	62710.28	3157502.71	0	0	0	0	0	700.44
2010213	6829709.98	757285.05	577580.75	769333.52	410299.18	159512.51	1377.56	283378.73	136770.54	508836.95	60038.76	3164315.76	0	0	0	0	0	682.97
2010214	6800520.42	767649.82	577580.75	764783.37	405427.18	152256	2411.24	262656.36	134791.59	508467.58	58600.8	3164915.07	0	0	0	0	0	680.05
2010215	6747082.86	765203.71	577580.75	756412.28	394945.32	139007.07	2683.24	253312.36	128660.13	502006.7	58649.37	3167641.24	0	0	0	0	0	674.71
2010216	6600268.59	761586.55	565057.79	741103.71	392281.41	98323.5	3825.73	200244.05	120905.2	486935.93	56935.92	3172215.06	0	0	0	0	0	660.03
2010217	6516709.56	754596.48	527002.26	729266.56	367998.19	98454.67	3825.73	209273.2	110938.87	478759.18	54504.99	3181235.65	0	0	0	0	0	651.67
2010218	6402195.83	737308.02	505198.01	711752.42	367443.04	90325.76	4715.42	197552.16	99416.77	458829.68	53378.75	3175422.03	0	0	0	0	0	640.22
2010219	6426340.17	754031.07	485014.7	743222.37	380793.5	95597.36	4715.42	195278.21	79160.69	461174.1	48497.7	3178001.29	0	0	0	0	0	642.63
2010220	6427624.15	764392.89	485702.86	761574.07	377032.44	86636.39	4624.69	194749.2	67576.17	458873.54	56565.96	3169042.2	0	0	0	0	0	642.76
2010221	6326294.13	765526.73	478799	747762.65	369629.55	79774.97	3699.76	176966.67	58869.31	438862.53	41153.97	3164413.33	0	0	0	0	0	632.63
2010222	6180847.91	751842.68	459540.46	726696.36	365629.41	59596.18	4098.57	148827.29	50557.86	412866.86	37812.86	3162543.72	0	0	0	0	0	618.08
2010223	6074682.31	746853.42	458380	717687.67	357421.65	59752.54	2121.25	132081.95	44842.96	371691.7	34230.09	3148874.12	0	0	0	0	0	607.47
2010224	6043222.41	743934.03	428333.02	729206.64	353856.01	62426.35	2683.72	133778.75	36942.62	369466.99	32024.79	3149824.52	0	0	0	0	0	604.32
2010225	5980208.16	742552.8	423531.7	727434.1	331631.05	59143.3	3337.01	131843.6	21417.55	355345.27	30714.36	3152512.45	0	0	0	0	0	598.02
2010226	5940485.68	738805.42	423687.7	721394.02	324573.18	54884.6	3101.24	126907.49	20858.29	348679.47	27514.48	3149334.84	0	0	0	0	0	594.05
2010227	5905257.29	735232.98	417354.96	720490.63	321631.03	49004.97	3101.24	123094.07	19772.73	340449.48	26115.13	3148265.1	0	0	0	0	0	590.53
2010228	5839599.99	721219.77	417354.96	711890.39	313721.36	42873.76	2594.18	117734.2	19214.12	320297.84	25158.01	3146796.43	0	0	0	0	0	583.96
2010229	5801122.55	707650.16	414266.86	710359.14	309804.33	39880.21	2594.18	117155.64	19131.3	308685.85	23128.69	3147721.21	0	0	0	0	0	580.11
2010230	5659879.47	689305.61	387998.35	700903.48	307474.62	28602.21	1342.57	111060.2	20710.91	265439.44	23128.69	3123168.42	0	0	0	0	0	565.99
2010231	5687798.04	684323.22	386984.35	698869.28	304654.85	24537.22	0	140094.24	22606.59	281564.47	23046.01	3120372.85	0	0	0	0	0	568.78
2010232	5701892.25	679659.72	384782.83	711132.16	310928.23	27804.83	0	151728.07	24249	274443.76	15948.81	3120451.7	0	0	0	0	0	570.19
2010233	5651485.51	679490.47	386491.29	717327.39	309942.79	22889	0	133908.12	16075.02	261782.18	11693.71	3111122.41	0	0	0	0	0	565.15
2010234	5560092.06	678720.21	379977.26	695878.49	292861.3	12266.2	90.68	126984.03	12799.51	239052.24	6404.87	3114294.14	0	0	0	0	0	556.01
2010235	5519624.34	676984.17	365646.5	681271.02	284176.21	10553.29	90.68	131427.08	12769.41	238111.2	6404.87	3111426.76	0	0	0	0	0	551.96
2010236	5492771.76	674541.96	353892.87	679465.01	277229.05	10553.29	163.23	130323.65	12575.17	237066.84	6404.87	3109792.67	0	0	0	0	0	549.28
2010237	5434302.12	654898.94	338691.4	656891.26	277156.48	10553.29	36.26	126196.97	15329.06	240729.29	6404.87	3106651.17	0	0	0	0	0	543.43
2010238	5487392.73	676819.99	338443.04	651407.4	268805.76	10553.29	344.63	153461.95	26584	242815.42	5175.8	3112218.32	0	0	0	0	0	548.74
2010239	5452170.92	676043.98	313013.87	610736.14	267062.01	8533.89	1414.27	170441.28	26559.44	250360.2	5175.8	3122066.89	0	0	0	0	0	545.22
2010240	5385094.61	673031.31	309368.1	576093.42	256942.26	8100.67	2211.68	156927.71	21394.28	267610.93	2225.45	3110425.65	0	0	0	0	0	538.51
2010241	5363242.03	674159.82	301400.56	561303.19	258715.84	7287.84	3951.18	160028.46	19598.33	255151.75	1575.88	3119306.05	0	0	0	0	0	536.32
2010242	5408749.09	675640.48	302256.49	559837.96	267227.5	8640.82	7846.71	169044.75	21137.99	253206.82	1575.88	3141570.57	0	0	0	0	0	540.87
2010243	5416354.37	676113.01	287170.52	574027.74	267009.67	7756.21	7846.71	169775.43	22526.06	257397.76	2578.18	3143408.1	0	0	0	0	0	541.64
2010244	5334962.88	673562.52	282188.36	524163.99	254938.26	6764.29	7846.71	162118.25	20152.97	261019.3	1053.65	3140391.45	0	0	0	0	0	533.5
2010245	5337346.74	673565.39	281024.29	531735.02	247876.17	4617.14	9152.85	168066.87	19758.31	260172.4	1053.65	3139561.53	0	0	0	0	0	533.73
2010246	5335869.08	685492.01	281104.16	522090.04	240835.26	4239.43	14816.96	162961.76	20261.99	258475.43	217.35	3144611.56	0	0	0	0	0	533.59
2010247	5265455.21	665745.52	279444.44	520047.66	225092.91	4330.31	14816.96	150441.79	20261.99	242915.42	217.35	3141377.72	0	0	0	0	0	526.55
2010248	5161481.02	636026.3	239950.99	508210.29	215759.42	2348.66	14816.96	146652.68	18725.6	237086.39	217.35	3140923.25	0	0	0	0	0	516.15
2010249	5100098.95	604445.14	229170.8	493918.23	216453.89	1664	16807.1	146250.3	14625.91	238414.6	217.35	3137386.67	0	0	0	0	0	510.01
2010250	5041274.84	586256.57	219232.14	487879.36	208211.18	3589.32	18870.52	146250.3	14569.98	219991.31	217.35	3135461.85	0	0	0	0	0	504.13
2010251	4988520.12	575747.51	217434.78	475157.64	206306.83	3589.32	18870.52	139736.1	15954.56	224727.5	217.35	3110033.03	0	0	0	0	0	498.85
2010252	4981639.2	541675.42	213572.28	469213.31	214523.9	6021.69	29093.32	142483.28	19542.35	221749.59	189.84	3122829.25	0	0	0	0	0	498.16
2010253	5024041.39	544971.37	204901.08	471929.68	204587.92	7830.57	33903.74	172459.28	20900.89	233791.63	189.84	3127830.41	0	0	0	0	0	502.4
2010254	5039645.03	537408.33	201501.93	451396.76	208123.82	12824.44	39658.14	179730.87	22203.46	245542.01	189.84	3140266.16	0	0	0	0	0	503.96
2010255	5100536.45	545499.52	207044.01	463781.72	214888.42	20764.37	44842.69	176780.93	24366.01	255405.1	189.84	3146138.24	0	0	0	0	0	510.05
2010256	5066930.91	544543.59	199586.68	439277.89	208251.27	23896.46	49535.08	172268.28	26059.15	249956.61	0	3152720.28	0	0	0	0	0	506.69
2010257	4996302.27	507718.51	189438.55	440568.5	200148.93	22494.82	49463.05	162580.69	25904.33	244447.68	0	3152701.58	0	0	0	0	0	499.63
2010258	4958283.87	509479.52	187560.95	428434.95	194551.35	22070.02	50694.42	157023.71	28246.1	231592.12	0	3147795.13	0	0	0	0	0	495.83
2010259	4923029.83	507968.94	153326.98	411606.14	194551.35	22070.02	50694.42	161692.15	33378.74	238596.23	0	3148309.25	0	0	0	0	0	492.3
2010260	4909306.78	512761.87	153326.98	410063.81	167647.76	25939.83	41539.5	169638.31	32954.6	236610.02	0	3157897.8	0	0	0	0	0	490.93
2010261	4841422.87	511275.44	136209.01	412012.62	170958.79	21994.08	35027.37	156259.95	33055.37	226466.23	0	3137237.72	0	0	0	0	0	484.14
2010262	4821244.15	506989.34	126691.83	398859.79	162672.64	25807.78	31593.6	157733.91	35526.58	234686	0	3139756.39	0	0	0	0	0	482.12
2010263	4721849.28	496629.75	66288.24	360213.39	160020.94	30064.15	32426.37	164142.89	38232.62	237444.11	0	3135460.53	0	0	0	0	0	472.18
2010264	4734525.23	497362.43	58423.99	351075.79	168909.16	36766.51	32426.37	165323.43	40931.67	243665.89	0	3138713.69	0	0	0	0	0	473.45
2010265	4719094.97	495751.43	55076.64	349020.24	168909.16	36766.51	31628.01	163675.79	38893.95	240949.46	0	3137660.58	0	0	0	0	0	471.91
2010266	4716943.6	499376.22	46389.04	357092.8	167467.76	38546.28	25949.21	170999.59	36719.89	233742.16	0	3139897.45	0	0	0	0	0	471.69
2010267	4743581.76	504187.6	54422.62	368141.39	170859.32	36749.46	24011.25	179892.79	36008.54	230988.39	0	3137557.2	0	0	0	0	0	474.36
2010268	4728124.13	500102.41	54655.55	374010.59	173524.14	31650.57	21675.64	186205.34	32262.14	221679.43	0	3131595.11	0	0	0	0	0	472.81
2010269	4837296.57	503309.57	125469.51	383160.35	184442.07	28147.3	21078.56	186205.34	32262.14	222202.02	0	3150256.5	0	0	0	0	0	483.73
2010270	4948504.77	517582.41	153636.61	406356.23	192758.73	27566.26	19159.72	213038.13	30832.58	225796.41	0	3161014.49	0	0	0	0	0	494.85
2010271	5040628.3	537948.02	170913.14	420998.17	202046.35	26149.65	18670.79	213038.13	33567.45	261024.84	0	3155508.55	0	0	0	0	0	504.06
2010272	5199916.15	576988.68	190644.78	427302.47	245001.83	27279.14	28105.69	221336.02	33567.45	291840.87	0	3157086.02	0	0	0	0	0	519.99
2010273	5280551.89	600558.53	193998.41	439132.86	249951.54	25626.22	25173.84	230655.79	38881.27	316684.72	0	3159125.5	0	0	0	0	0	528.06
2010274	5277664.15	614911.66	193472.21	442953.2	236426.67	24593.32	16390.94	230817.35	45405	318449.36	0	3153481.24	0	0	0	0	0	527.77
2010275	5452785.26	625585.96	212110.47	480217.04	258611.48	44582.27	21877.41	240091.85	63387.23	339788.75	0	3165769.6	0	0	0	0	0	545.28
2010276	5545787.13	640070.53	218414.81	482539.11	287643.65	54349.34	20882.65	260492.67	66926.98	338200.4	0	3175503.77	0	0	0	0	0	554.58
2010277	5671014.39	672327.27	229948.02	485580.13	287637.28	97428.17	20755.71	261210.37	70283.96	374093.17	0	3170588.48	0	0	0	0	0	567.1
2010278	5681390.78	670436.51	234953.94	483236.13	284463.2	114969.39	20755.71	260330.18	70937.67	368905.07	0	3171241.16	0	0	0	0	0	568.14
2010279	5705775.46	679026.22	239048.27	474122.3	299032.68	124193.84	23039.23	258812.24	69935.65	376305.97	0	3161097.24	0	0	0	0	0	570.58
2010280	5762505.95	688431.21	245990.6	465049.84	300182.88	120748.39	21443.54	251089.85	64092.61	455641.54	0	3148673.65	0	0	0	0	0	576.25
2010281	5806609.9	693764.47	254405.1	491591.78	302457.8	120748.39	21443.54	241183.86	63084.4	463432.15	0	3153336.57	0	0	0	0	0	580.66
2010282	6003343.72	724380.43	276867.81	503476.04	314699.34	157639.96	26582.78	266719.24	69403.63	503310.15	381.57	3158720.94	0	0	0	0	0	600.33
2010283	6097384.75	725802.23	276512.82	535245.53	325942.76	160667.28	28917.07	287382.54	71620.44	525029.72	381.57	3158720.94	0	0	0	0	0	609.74
2010284	6377051.74	754403.69	303362.38	572381.44	366616.07	185168.46	25471.68	294389.64	92868.14	624455.39	1089.36	3155683.67	0	0	0	0	0	637.71
2010285	6442208.46	776393.09	316489.89	573868.9	372137.54	185168.46	25471.68	294389.64	106445.9	632929.01	2035.47	3155683.67	33.37	0	0	0	0	644.22
2010286	6663079.49	789444.6	320156.15	585474.24	419904.3	336664.85	17265.41	293723.59	102723.39	637432.95	2035.47	3157059.33	33.37	0	0	0	0	666.31
2010287	6732130.1	800888.26	300392.82	574780.2	477135.95	342397.58	21372.65	301187.19	111320.7	635357	2035.47	3164067.07	33.37	0	0	0	0	673.21
2010288	6788210.1	810577.42	280538.29	606933.18	512893.03	351516.53	21858	302237.58	104860.74	625523.6	2035.47	3168041.06	33.37	0	0	0	0	678.82
2010289	6973851.73	816621.36	278909.66	689580.78	586500.32	339251.91	27973.29	318698.31	106999.9	629021.07	3467.55	3175632.39	33.37	0	0	0	0	697.39
2010290	7048922.28	831173.75	284324.26	723380.99	611558.15	323754.09	31575.27	322558.46	109885.84	622730.99	3467.55	3183317.7	33.37	0	0	0	0	704.89
2010291	7239132.23	845429.78	312312.28	760838.8	682854.18	314637.01	47502.97	325066.69	118846.35	635758.2	3467.55	3191223.21	33.37	0	0	0	0	723.91
2010292	7375937.88	840363.86	318582.25	819368.02	720308.59	318094.55	57171.27	346824.03	115497.58	638974.6	3467.55	3196090.38	33.37	0	0	0	0	737.59
2010293	7482612.59	838302.07	351854.6	846397.31	748784.29	324626.37	42545.68	350674.99	125936.72	652127.92	3467.55	3191609.06	5124.18	0	0	0	0	748.26
2010294	7590720.9	842054.7	363352.57	891169.39	816053.24	341748.53	37487.52	332211.5	117686.22	647377.9	3483.14	3191368.97	5565.39	0	0	0	0	759.07
2010295	7638443.09	849762.9	371813.12	912868.29	832086.44	359740.09	34055.88	330270.34	117686.22	640144.6	3483.14	3179804.84	5565.39	0	0	0	0	763.84
2010296	7720062.32	854885.26	380138.65	943034.52	849181.02	389836.67	27740.01	322485.65	116150.46	645515.48	4007.12	3178705.09	7220.56	0	0	0	0	772.01
2010297	7736154.14	855034.91	383549.29	944510.53	866186.74	393736.04	22743.4	316809.72	114908.23	648269.84	4301.83	3180149.12	4792.67	0	0	0	0	773.62
2010298	7771253.81	867758.41	398119.34	953791.77	882313.38	394879.49	20293.98	310668.99	120095.95	641098.19	4301.83	3172858.6	3912.05	0	0	0	0	777.13
2010299	7843991.14	876613.94	416040.49	970038.75	892992.48	390108.53	20983.92	320057.94	136474.97	645379.51	4301.83	3165924.9	3912.05	0	0	0	0	784.4
2010300	8033690.94	891930.64	441587.61	974543.17	894038.49	439686.98	23809.45	337304.53	136580.96	707963.19	4318.97	3176308.88	4113.56	0	342.69	0	0	803.37
2010301	8074680.1	918812.02	442807.81	977057.42	897844.8	428494.73	26814.29	344410.41	134277.21	704097	4318.97	3190127.36	4113.56	0	342.69	0	0	807.47
2010302	8139777.64	922860.88	448379.39	980497.54	897844.8	431110.42	29259.87	350204.8	177585.22	704218.57	4318.97	3187468.25	4524.41	0	342.69	0	0	813.98
2010303	8210177	913150.13	454477.08	986307.95	897844.8	434683.95	33104.47	355408.87	206366.84	725550.26	5714.91	3191222.36	4840.87	0	342.69	0	0	821.02
2010304	8326904.79	902734.12	482319.22	998559.95	897844.8	453312.94	44692.53	362832.65	238141.66	727061.44	9743.95	3201869.65	6010.33	0	619.72	0	0	832.69
2010305	8506714.87	938955.93	518957.99	1024622.92	897844.8	479342.43	67670.19	368441.59	255802.65	728194.56	9743.95	3208463.86	6892.44	0	619.72	0	0	850.67
2010306	8732462.34	986851.78	562643.69	1040087.59	897844.8	512677.26	88116.23	397107.03	274779.68	735375.1	9149.28	3219155.92	6892.44	0	619.72	0	0	873.25
2010307	8903395.8	1029320.14	602739.76	1056416.36	897844.8	542452.92	111693.32	400126.06	277783.16	739864.47	14005.26	3221088.8	8279.2	0	619.72	0	0	890.34
2010308	8974110.59	1033166.57	611603.33	1056515.35	897844.8	582036.46	126504.94	395077.24	267509.32	755835.98	15511.22	3218749.46	11402.84	0	1191.25	0	0	897.41
2010309	9052792.51	1038643.89	618873.61	1061155.17	897844.8	599985.01	130413.87	394365.07	265430.4	791858.25	16292.13	3221673.35	11402.84	0	3692.29	0	0	905.28
2010310	9114558.67	1039004.77	640117.45	1065106.2	897844.8	637637.95	143585.15	405137.46	248401.25	782541.81	15056.1	3221473.52	12747.16	0	4743.21	0	0	911.46
2010311	9167214.66	1021439.75	666610.14	1071565.25	897844.8	646465.2	155573.45	413220.44	244825.25	789193.01	13640.49	3226881.89	13740.74	0	5052.42	0	0	916.72
2010312	9298306.93	1006054.92	678541.61	1075811.83	897844.8	672123.2	187073.95	427883.83	250323.24	833499.29	12743	3233481.41	15771.03	0	5992.98	0	0	929.83
2010313	9363916.34	1007980.55	691457.49	1079127.44	897844.8	697591.39	202722.05	419794.29	256210.72	836141.6	14158.67	3233880.05	16498.64	0	8813.01	0	533.82	936.39
2010314	9401218.5	1010121.41	693178.45	1079127.44	897844.8	693036.68	218217.74	425665.67	266099.94	837260.2	19338.78	3234080.06	16738.66	0	8813.01	0	533.82	940.12
2010315	9422816.81	1019276.53	698995.81	1079837.01	897844.8	679937.21	222728.24	427040.48	276957.88	837384.37	19338.78	3234152.71	18814.35	0	8813.01	0	533.82	942.28
2010316	9589280.49	1058910.06	709735.12	1083109.55	897844.8	682177.95	236519.98	434901.72	343989.67	845611.95	31190.96	3235240.63	19539.42	0	8813.01	0	533.82	958.93
2010317	9674421.68	1068115.81	735033.24	1085359.07	897844.8	697708.75	216286.54	458689.26	353785.22	852954.85	31190.96	3240771.55	24846.98	0	10138.99	0	533.82	967.44
2010318	9700499.22	1070444.98	742898.52	1085704.66	897844.8	693423.96	210019.08	451038.67	367942.86	852954.85	42290.86	3241567.89	30219.66	0	12452.8	0	533.82	970.05
2010319	9730434.5	1070444.98	743809.88	1087137.23	897844.8	717915.01	196481.53	452286.32	378556.49	853179.44	45045.36	3241567.89	31945.45	151.21	12373.28	0	533.82	973.04
2010320	9865683.83	1070444.98	766219.73	1087137.23	897844.8	752913.12	190125.45	464064.35	403422.87	853179.44	71574.03	3241567.89	43577.03	3368.56	18354.38	0	728.15	986.57
2010321	9891859.86	1070444.98	745762.12	1087137.23	897844.8	758311.52	196299.16	457543.33	437494.58	853179.44	82014.83	3239826.74	42912.42	2530.48	18668.26	0	728.15	989.19
2010322	9933319.66	1070444.98	712882.51	1087102.62	897844.8	758592.47	221729.55	468250.61	461780.25	853179.44	88008.14	3242743.6	42975.9	2530.48	23364.33	0	728.15	993.33
2010323	9961827.2	1070444.98	697860.01	1087137.23	897844.8	767606.64	244387.45	457686.26	468280.44	853179.44	95266.23	3243468	49980.42	2530.48	24010.99	0	982.01	996.18
2010324	10047065.91	1070444.98	708279.74	1087137.23	897844.8	761467.25	276185.84	466046.47	474639.93	853179.44	124179.29	3244608.36	51172.27	2530.48	27092.88	0	1095.13	1004.71
2010325	10060656.77	1070444.98	690179.37	1086169.55	897844.8	780575.74	282800.07	467773.19	468474.69	853179.44	135379.32	3244608.36	51365.63	2530.48	27074.2	0	1095.13	1006.07
2010326	10157674.13	1070444.98	684389.94	1084178.56	897844.8	818599.14	307186.64	484026.66	480162.36	853179.44	143875.56	3244608.36	51365.63	7813.91	27741.21	0	1095.13	1015.77
2010327	10176094.29	1070444.98	663455.34	1085805.52	897844.8	828237.73	326843.66	495602.37	474120.5	853179.44	149499.62	3247415.57	45528.08	9497.55	26362.17	0	1095.13	1017.61
2010328	10179208.84	1070444.98	674348.5	1087137.23	897844.8	837287.05	343939.34	487002.38	447349	853179.44	149615.78	3247415.57	45528.08	9497.55	26362.17	0	1095.13	1017.92
2010329	10351215.08	1070444.98	701395.32	1087137.23	897844.8	856519.83	382795.5	512925.98	474316.45	853179.44	172128.9	3247813.81	53007.45	8577.06	30936.06	0	1030.44	1035.12
2010330	10399335.17	1070444.98	718150.35	1087137.23	897844.8	866595.97	395302.29	497767.74	491350.28	853179.44	174357.09	3246275.44	55891.88	8577.06	34268.36	0	1030.44	1039.93
2010331	10499749.56	1070444.98	736271.68	1087137.23	897844.8	877138.33	426151.78	511829.87	500907.32	853179.44	176292.09	3246908.87	59496.91	17519.48	36078.79	0	1386.17	1049.97
2010332	10578581.34	1070444.98	756838.94	1087137.23	897844.8	887139.99	439290.49	518440.63	499058.48	853179.44	184006.43	3247234.59	70228.28	26776.34	38268.38	0	1530.53	1057.86
2010333	10695716.13	1070444.98	808767.43	1087137.23	897844.8	897509.09	472616.74	533100	474283.56	853179.44	196623.17	3247234.59	85001.36	28261.05	41020.33	0	1530.53	1069.57
2010334	10769997.16	1070444.98	846589.26	1087137.23	897844.8	914140.91	481985.29	540670.42	446490.14	853214.25	212677.19	3247813.87	94393.03	31022.05	42881.39	0	1530.53	1077
2010335	10740896.47	1070444.98	806429.18	1087137.23	897844.8	915063.35	462021.15	550553.37	429015.84	853214.25	254168.33	3247379.36	86318.71	35732.18	42881.39	0	1530.53	1074.09
2010336	10843384.42	1070444.98	836903.59	1087137.23	897844.8	886568.55	473668.3	564765.13	449121.31	853214.25	280903.07	3247831.85	95498.48	43485.45	49945.13	0	4632.96	1084.34
2010337	10887647.76	1070444.98	837108.27	1087137.23	897844.8	864618.91	474514.47	576216.55	479502.67	853214.25	300236.26	3247831.85	97752.61	43485.45	51687.13	0	4632.96	1088.76
2010338	11037228.6	1070444.98	876009.41	1087137.23	897844.8	875654.43	509136.32	571244.22	501500.82	853214.25	337804.38	3247831.85	101019.39	43485.45	58590.03	0	4891.68	1103.72
2010339	11199847.96	1070444.98	896411.84	1087137.23	897844.8	883322.93	536553.74	596844.76	507301.62	853214.25	385816.06	3247994.82	122254.22	43814.73	63534.19	0	5439.28	1119.98
2010340	11294594.42	1070444.98	931418.66	1087137.23	897844.8	890566.91	519166.46	591273.66	527661.08	853214.25	437497.33	3245840.79	129609.69	46752.66	58759.66	0	5487.76	1129.46
2010341	11393514.05	1070444.98	950328.13	1087137.23	897844.8	891838.35	516386.68	607090.5	538052.29	853214.25	471976.11	3244699.89	144658.82	47687.83	64327.94	0	5907.77	1139.35
2010342	11430375.42	1070444.98	948654.36	1087137.23	897844.8	892063.97	505834.35	612070.95	552552.35	853214.25	500488.01	3245822.72	141721.3	47444.59	67255.29	0	5907.77	1143.04
2010343	11511444.66	1070444.98	953230.05	1087137.23	897844.8	907132.37	518335.33	613398.28	550271.87	853214.25	542191.12	3247687.29	146338.22	45643.09	70749.51	0	5907.77	1151.14
2010344	11660716.55	1070444.98	958142.2	1087137.23	897844.8	919433.56	519802.9	623592.74	557890.05	853214.25	640099.82	3247976.73	155713.17	51733.56	70024.62	0	5747.46	1166.07
2010345	11782312.81	1070444.98	965365.29	1087137.23	897844.8	924412.09	512471.18	618207.78	576389.47	853214.25	726716.51	3247994.83	160765.85	55038.08	78563.76	0	5828.2	1178.23
2010346	11879412.07	1070444.98	966006.16	1087137.23	897844.8	928255.28	522631.28	621200.38	594731.77	853214.25	771732.16	3247994.83	175329.55	57515.88	77610.7	0	5844.32	1187.94
2010347	11914379.03	1070444.98	962460.61	1087137.23	897844.8	914804.49	513787.23	627429.56	606451.62	853214.25	807894.82	3247976.73	179156.52	59569.05	78444.33	0	5844.32	1191.44
2010348	11996703.27	1070444.98	965264.03	1087137.23	897844.8	892874.77	533506.87	643189.18	611348.07	853214.25	861101.27	3247868.12	172034.63	69073.63	82090.92	0	7792.02	1199.67
2010349	12053173.54	1070444.98	966006.16	1087137.23	897844.8	890833.57	537983.23	630626.65	626512.45	853214.25	888809.63	3247868.12	178180.86	76849.48	87545.24	4211.23	7187.15	1205.32
2010350	12206478.43	1070444.98	966006.16	1087137.23	897844.8	904683.06	537264.85	654585.08	641405.88	853214.25	880250.55	3243394.97	219385.08	84377.51	152540.07	3522.62	7187.15	1220.65
2010351	12218181.99	1070444.98	966006.16	1087137.23	897844.8	914419.98	535000.44	670775.69	621399.79	853214.25	858829.1	3243992.45	217521.48	82167.33	187621.61	1950.24	6622.28	1221.82
2010352	12232135.18	1070444.98	966006.16	1087137.23	897844.8	921812.73	551669.17	668541.45	618120.75	853214.25	821472.43	3238340.11	217121.93	78840.97	229516.36	1950.24	6622.28	1223.21
2010353	12191271.34	1070444.98	964042.7	1087137.23	897844.8	932870.72	557620.11	607502.9	627088.31	853214.25	800961	3240623.67	206945.74	82058.78	250222.59	2898.47	6283.42	1219.13
2010354	12191774.62	1070444.98	958176.23	1087137.23	897844.8	934969.38	556701.41	587771.18	629443.96	853214.25	796747.25	3242054.82	198835.58	86236.29	279545.3	2856.87	6283.42	1219.18
2010355	12185103.89	1070444.98	955541.51	1087137.23	897844.8	934093.01	574374.35	578978.49	631485.07	853214.25	763306.14	3243341.04	201747.29	94679.04	284174.01	2856.87	6283.42	1218.51
2010356	12257117.73	1070444.98	964316.9	1087137.23	897844.8	934936.75	607130.19	579646.54	630041.41	853214.25	767478.68	3244808.3	219968.61	100363.17	283712.07	2856.87	7525.63	1225.71
2010357	12338348.9	1070444.98	966006.16	1087137.23	897844.8	934936.75	646629.17	601184.03	627745.07	853214.25	786165.27	3245605.17	242166.03	109293.6	253729.55	2856.87	7493.72	1233.83
2010358	12460338.15	1070444.98	966006.16	1087137.23	897844.8	935023.26	665152.68	606632.81	611960.38	853214.25	838723.89	3245605.17	245305.17	128394.84	285022.07	12274.92	5894.97	1246.03
2010359	12518538.73	1070444.98	966006.16	1087137.23	897844.8	935023.26	682358.64	600289.68	626834.18	853214.25	862383.23	3247832.07	258786.66	143104.26	265220.19	10463.61	5894.97	1251.85
2010360	12533460.11	1070444.98	966006.16	1087137.23	897844.8	935023.26	678308.69	618964.04	636847.02	853214.25	876365.25	3248012.93	289146.58	147090.14	203466.83	12087.71	7799.66	1253.35
2010361	12513486.87	1070444.98	966006.16	1087137.23	897844.8	935023.26	668459.15	613424.99	624327.1	853214.25	886205.03	3248012.93	320340.62	146667.42	170363.14	12576.9	7799.66	1251.35
2010362	12582914.94	1070444.98	966006.16	1087137.23	897844.8	934555.71	673744.23	615600.54	633777.32	853214.25	911185.28	3248012.93	356497.12	142861.35	165963.63	12812.04	7528.5	1258.29
2010363	12656605.26	1070444.98	966006.16	1087137.23	897844.8	934746.12	682041.15	592431.84	642716.88	853214.25	913422.54	3247958.6	403847.71	133610.53	208446.28	12812.04	7912.25	1265.66
2010364	12700558.83	1070444.98	966006.16	1087137.23	897844.8	934746.12	668770.62	564738.18	647702.15	853214.25	935015.57	3246401.29	436977.87	138743.48	230267.23	12319.13	8217.89	1270.06
2010365	12873153.74	1070444.98	966006.16	1087137.23	897844.8	934261.18	667876.46	605465.84	677558.55	853214.25	949420.89	3247487.69	479498.35	177723.96	231116.22	18075.58	8009.73	1287.32
2011001	12897837.93	1070444.98	966006.16	1087137.23	897844.8	934261.18	653408.27	622909.03	666300.84	853214.25	980651.07	3242326.14	513255.67	154348.46	227829.6	18410.33	7784.44	1289.78
2011002	13028489.28	1070444.98	966006.16	1087137.23	897844.8	934261.18	643699.32	623571.49	666581.68	853214.25	1030673.37	3243558.18	528856	152817	300975.34	19404.45	7738.35	1302.85
2011003	13036954.85	1070444.98	966006.16	1087137.23	897844.8	934261.18	643874.49	634745	679678.45	853214.25	1004908.92	3241383.55	516952.81	153803.69	322808.21	20049.18	7738.35	1303.7
2011004	13168642.61	1070444.98	966006.16	1087137.23	897844.8	934590.1	671587.26	653614.9	693281.96	853214.25	1007391.06	3240513.47	538938.87	163757.34	354003.02	25166.39	8976.01	1316.86
2011005	13134988.57	1070444.98	966006.16	1087137.23	897844.8	929613.37	679743.3	622176.42	678144.52	853214.25	1026590.52	3241655.19	512999.63	166874.24	368030.25	23832.22	8976.01	1313.5
2011006	13251274.14	1070444.98	966006.16	1087137.23	897844.8	930766.35	689780.7	627386.11	670335.09	853214.25	1047906.19	3243811.13	549156.87	171491.96	412063.57	23006.57	9216.7	1325.13
2011007	13275362.5	1070444.98	966006.16	1087137.23	897844.8	933388.16	681969.26	621940.47	669336.16	853214.25	1062688.43	3246347.1	556727.22	155867.4	438371.64	23317.38	8771.85	1327.54
2011008	13275796.08	1070444.98	966006.16	1087137.23	897844.8	934659.38	683828.46	624109.06	667716.38	853214.25	1049839.82	3247017.37	547857.02	157431.75	455027.45	23317.38	8354.59	1327.58
2011009	13312321	1070444.98	966006.16	1087137.23	897844.8	934780.67	680742.23	636110.54	678179.82	853214.25	1046849.44	3246999.4	542964.17	150687.62	480555.33	28825.25	8834.48	1331.23
2011010	13220723.24	1070444.98	966006.16	1087137.23	897844.8	935023.26	686604.17	627287.74	675060.23	853214.25	1069301.86	3244718.36	472740.14	127883.48	467651.71	28825.77	8834.48	1322.07
2011011	13212790.83	1070444.98	966006.16	1087137.23	897844.8	935023.26	695963.53	626355.65	673649.36	853214.25	1059422.98	3243250.79	450210.7	123854.75	491786.88	27646.4	8834.48	1321.28
2011012	13264480.96	1070444.98	966006.16	1087137.23	897844.8	935023.26	696127.46	620998.53	693713.48	853214.25	1089158.98	3240967.23	464570.58	122625.16	488023.34	27646.4	8834.48	1326.45
2011013	13325965.31	1070444.98	966006.16	1087137.23	897844.8	935023.26	727420.64	602791.37	692812.68	853214.25	1117396.42	3239046.29	477274.52	124191.47	496424.5	27668.92	9123.19	1332.6
2011014	13437414.59	1070444.98	966006.16	1087137.23	897844.8	935023.26	753105.01	598837.54	705067.95	853214.25	1140837.83	3243721.92	519129.6	124219.23	501835.48	29596.41	9266.07	1343.74
2011015	13597489.37	1070444.98	966006.16	1087137.23	897844.8	935023.26	780296.3	629561.15	726363.38	853214.25	1166672.23	3245116.65	536688.47	138133.68	513774.77	38695.17	9266.07	1359.75
2011016	13701203.95	1070444.98	966006.16	1087137.23	897844.8	935023.26	786791.38	643271.4	744864.18	853214.25	1172312.62	3245515.11	553698	171848.62	509177.36	51598.99	9266.07	1370.12
2011017	13675888.51	1070444.98	966006.16	1087137.23	897844.8	935023.26	756164.13	629212.44	761503.22	853214.25	1202009.3	3245152.17	572371.09	171112	459885.18	54937.57	10757.3	1367.59
2011018	13597396.96	1070444.98	966006.16	1087137.23	897844.8	935023.26	720031.95	609566.76	757041.43	853214.25	1203986.69	3246655.35	586242	156479.59	440100.79	53786.55	10757.3	1359.74
2011019	13519656.45	1070444.98	966006.16	1087137.23	897844.8	935023.26	675241.01	596628.08	762643.46	853214.25	1216899.75	3244572.63	578559.58	147138.55	418468.6	53512.11	10757.3	1351.97
2011020	13518603.6	1070444.98	966006.16	1087137.23	897844.8	935023.26	646913.88	610025.16	766258.28	853214.25	1231836.63	3244426.2	572300.3	144898.09	423097.31	53375.77	10307.78	1351.86
2011021	13548776.25	1070444.98	966006.16	1087137.23	897844.8	935023.26	642261.87	602339.92	783147.99	853214.25	1251146.67	3245314.47	569979.22	148438.22	434484.71	47205.28	10307.78	1354.88
2011022	13760188.91	1070444.98	966006.16	1087137.23	897844.8	935023.26	634837.02	628977.96	820845.77	853214.25	1258916.66	3244372.16	620739.98	155686.37	513385.64	54183.2	9363.7	1376.02
2011023	13801733.63	1070444.98	966006.16	1087137.23	897844.8	935023.26	608634.04	633809.6	827892.67	853214.25	1259555.73	3245748.89	653418.2	167754.53	522157.12	54518.7	9363.7	1380.17
2011025	13830172.57	1070444.98	966006.16	1087137.23	897844.8	935023.26	611798.05	619302.85	786905.41	853214.25	1260771.66	3248012.93	699267.4	173715.94	547615.03	54343.46	9363.7	1383.02
2011026	13970696.86	1070444.98	966006.16	1087137.23	897844.8	935023.26	649235.21	629813.71	828107.2	853214.25	1260903.34	3248012.93	727764.66	165318.39	578176.26	55419.76	9363.7	1397.07
2011027	14033992.6	1070444.98	966006.16	1087137.23	897844.8	935023.26	683379.91	639475.49	831166.18	853214.25	1260903.34	3248012.93	736733.71	176139.52	578209.83	52097.42	9363.7	1403.4
2011028	14055108.56	1070444.98	966006.16	1087137.23	897844.8	935023.26	688854.46	649622.99	807990.12	853214.25	1245685.09	3248012.93	748547.59	193512.15	593063.23	51927.93	9363.7	1405.51
2011029	14232480.41	1070444.98	966006.16	1087137.23	897844.8	934537.86	691785.02	681896.56	840722.72	853214.25	1257128.3	3248012.93	724461.81	198940.43	699437.38	62245.21	9363.7	1423.25
2011030	14429127.86	1070444.98	966006.16	1087137.23	897844.8	935023.26	724410.92	731833.08	919218.52	853214.25	1260903.34	3248012.93	686990.97	205328.83	745550.5	66146.42	9363.7	1442.91
2011031	14412772.94	1070444.98	966006.16	1087137.23	897844.8	935023.26	727569.97	714782.69	913016.6	853214.25	1260903.34	3248012.93	681933.05	178415.24	788305.21	60472.93	8142.86	1441.28
2011032	14470040.37	1070444.98	966006.16	1087137.23	897844.8	935023.26	734544.86	691556.31	938230.04	853214.25	1260903.34	3248012.93	693379.61	172075.36	832297.67	59846.87	7807.18	1447
2011033	14376675.64	1070444.98	966006.16	1087137.23	897844.8	935023.26	750664.74	664486.84	906971.35	853214.25	1260903.34	3248012.93	693617.45	163186.75	789774.2	59846.87	7807.18	1437.67
2011034	14366101.12	1070444.98	966006.16	1087137.23	897844.8	935023.26	781587.13	614098.27	908375.14	853214.25	1260903.34	3248012.93	705079.93	158660.89	790272.09	59846.87	7807.18	1436.61
2011035	14360698.31	1070444.98	966006.16	1087137.23	897844.8	935023.26	798183	608828.53	903115.39	853214.25	1260903.34	3248012.93	708912.62	162570.72	770176.35	59846.87	8691.22	1436.07
2011036	14497060.71	1070444.98	966006.16	1087137.23	897844.8	935023.26	797828.09	585952.68	1000132.7	853214.25	1260903.34	3247089.11	731138.89	156330.65	818250.19	59393.14	8691.22	1449.71
2011037	14556924.32	1070444.98	966006.16	1087137.23	897844.8	935023.26	797551.69	564061.9	1045194.71	853214.25	1260903.34	3245983.53	714980.73	152637.8	876478.51	59500.67	8691.22	1455.69
2011038	14465181.93	1070444.98	966006.16	1087137.23	897844.8	935023.26	808336.27	566564.07	997764.35	853214.25	1260903.34	3239497.91	692419.98	165537.7	840897.08	53665.38	8691.22	1446.52
2011039	14509238.62	1070444.98	966006.16	1087137.23	897844.8	935023.26	816035.39	573152.04	1022674.26	853214.25	1260903.34	3237757.35	696953.74	160191.22	850108.86	51183.89	10022.14	1450.92
2011041	14525654.34	1070444.98	966006.16	1087137.23	897844.8	935023.26	777684.1	624562.27	1095809.17	853214.25	1260903.34	3242506.37	724132.59	158128.02	749104.55	55934.18	10278.72	1452.57
2011042	14655813.39	1070444.98	966006.16	1087137.23	897844.8	935023.26	790119.37	601707.17	1191106.48	853214.25	1260903.34	3246057.82	752971.89	179963.26	738807.18	59219.53	10278.72	1465.58
2011043	14561479.38	1070444.98	966006.16	1087137.23	897844.8	935023.26	783886.99	586726.67	1115661.19	853214.25	1260903.34	3241346.77	759595.69	182772.97	736551.23	59219.53	10278.72	1456.15
2011044	14357430.69	1070444.98	966006.16	1087137.23	897844.8	935023.26	808049.39	537068.29	1063560.82	853214.25	1260903.34	3235038.08	727394.83	180405.81	662142.48	48052.64	10278.72	1435.74
2011045	14604430.84	1070444.98	966006.16	1087137.23	897844.8	934789.19	812217.8	537108.87	1140456.91	853214.25	1260903.34	3230378.08	783011.08	211187.85	733499.97	56943.7	10543.56	1460.44
2011046	14810078.4	1070444.98	966006.16	1087137.23	897844.8	935023.26	832137.31	541982.06	1148618.45	853214.25	1260903.34	3229182.56	796511.18	226415.43	866518.9	62593.66	11039.86	1481.01
2011047	14719658.38	1070444.98	966006.16	1087137.23	897844.8	935023.26	846966.94	537872.96	1106342.58	853214.25	1260903.34	3226026.7	742741.76	222981.72	868013.19	62593.66	11039.86	1471.97
2011048	14700529.26	1070444.98	966006.16	1087137.23	897844.8	935023.26	852679.62	532236.71	1099079.71	853214.25	1260903.34	3223520.34	737680	222299.62	875000.07	51914.34	11039.86	1470.05
2011049	14754248.85	1070444.98	966006.16	1087137.23	897844.8	935023.26	846314.23	532984.89	1108332.52	853214.25	1260903.34	3226366.14	760276.5	228405.17	902378.71	43071.84	11039.86	1475.42
2011050	14823655.67	1070444.98	966006.16	1087137.23	897844.8	935023.26	835363.65	609156.94	1117549.69	853214.25	1260903.34	3227819.58	706052.19	243108.84	934687.89	45107.75	9730.15	1482.37
2011051	14843592.59	1070444.98	966006.16	1087137.23	897844.8	935023.26	812773.16	621339.09	1111025.15	853214.25	1260903.34	3233202.02	706572.26	245354.09	955817.03	44240.74	9730.15	1484.36
2011052	14792957.07	1070444.98	966006.16	1087137.23	897844.8	935023.26	792291.05	618716.95	1047710.82	853214.25	1260903.34	3233472.84	686239.56	257341.17	984711.57	42234.08	10640.52	1479.3
2011053	14686339.13	1070444.98	966006.16	1087137.23	897844.8	935023.26	767292.44	621324.44	1033558.35	853214.25	1260903.34	3238352.33	657329.7	260715.86	935292.89	42234.08	10640.52	1468.63
2011054	14694521.67	1070444.98	966006.16	1087137.23	897844.8	935023.26	715018.04	613821.9	1053947.85	853214.25	1260903.34	3245312.79	647020.27	260842.12	1014094	14618.61	10259.77	1469.45
2011055	14767223.98	1070444.98	966006.16	1087137.23	897844.8	935023.26	745512.16	619134.06	1065417.36	853214.25	1260903.34	3247523.71	645395.3	287406.28	1018717.36	14984.22	10259.77	1476.72
2011056	14669532.7	1070444.98	966006.16	1087137.23	897844.8	935023.26	739249.06	595183.03	1065084.45	853214.25	1260903.34	3247632.4	610216.9	304692.89	972986.99	11353.44	10259.77	1466.95
2011057	14601161.73	1070444.98	966006.16	1087137.23	897844.8	935023.26	740213.61	566012.35	1077175.12	853214.25	1260903.34	3247269.9	592091.95	311699.53	930122.23	13443.51	10259.77	1460.12
2011058	14582079.17	1070444.98	966006.16	1087137.23	897844.8	935023.26	696424.43	556054	1098816.74	853214.25	1260903.34	3235957.42	659420.66	283961.96	914866.91	13443.51	10259.77	1458.21
2011059	14616114.97	1070444.98	966006.16	1087137.23	897844.8	935023.26	655267.6	586321.34	1155294.76	853214.25	1259474.55	3238550.17	653838.58	228931.67	960549.4	15656.71	10259.77	1461.61
2011060	14596200.83	1070444.98	966006.16	1087137.23	897844.8	911292.1	631252.2	595845.28	1154658.45	853214.25	1260903.34	3227488.68	667715.55	221623.84	983469.42	14745.03	10259.77	1459.62
2011061	14587190.66	1070444.98	966006.16	1087137.23	897844.8	911292.1	639697.74	594227.03	1165050.96	853214.25	1260903.34	3230643.77	647753.43	222679.02	975933.05	11803.28	10259.77	1458.72
2011062	14786961.96	1070444.98	966006.16	1087137.23	897844.8	929412.36	671158.96	672007.69	1189971.93	853214.25	1260903.34	3230259.36	655115.68	229562.91	1005724.81	9247.35	11298.1	1478.7
2011063	14868898.11	1070444.98	966006.16	1087137.23	897844.8	935023.26	669027.45	645980.05	1256128.49	853214.25	1260903.34	3238293.47	645002.95	247545.73	1025551.41	8998.66	11298.1	1486.89
2011064	14792430.57	1070444.98	966006.16	1087137.23	897844.8	935023.26	694851.01	651481.24	1196648.87	853214.25	1260903.34	3236153.62	646863.94	251012.75	971908.7	11140.55	11298.1	1479.24
2011065	14844532.69	1070444.98	966006.16	1087137.23	897844.8	935023.26	734983.49	653793.39	1197908.73	853214.25	1260903.34	3242320.79	669931.82	203031.21	999052.81	11140.55	11298.1	1484.45
2011066	15031170.78	1070444.98	966006.16	1087137.23	897844.8	935023.26	768109.21	693723	1300824.88	853214.25	1260903.34	3246853.35	681876.28	198888.19	1011966.66	1473.57	11298.1	1503.12
2011067	15110021.96	1070444.98	966006.16	1087137.23	897844.8	935023.26	772617.19	719726.08	1337758.59	853214.25	1260903.34	3246853.35	705210.83	184330.18	1014829.61	809.91	11728.67	1511
2011068	15079435.76	1070444.98	966006.16	1087137.23	897844.8	935023.26	735444.13	692372.63	1350970.52	853214.25	1260903.34	3248012.93	716490.91	175719.03	1036198.08	221.36	11728.67	1507.94
2011069	14937518.73	1070444.98	966006.16	1087137.23	897844.8	935023.26	755024.72	641273.2	1333174.77	853214.25	1260903.34	3240985.95	705767.92	162560.77	976747.13	158.93	11728.67	1493.75
2011070	14912877.25	1070444.98	966006.16	1087137.23	897844.8	935023.26	697576.83	639807.5	1360032.31	853214.25	1260903.34	3240985.95	708346.89	154347.67	991099.56	158.93	10486.39	1491.29
2011071	15018781.35	1070444.98	966006.16	1087137.23	897844.8	935023.26	683182.87	653030.45	1402951.51	853214.25	1258933	3247940.47	720133.04	152381.36	1040114.81	158.93	10486.39	1501.88
2011072	15081804.89	1070444.98	966006.16	1087137.23	897844.8	919679.36	708017.65	660063.72	1432835.45	853214.25	1260903.34	3248012.93	728192.24	144354.19	1057279.24	0	10486.39	1508.18
2011073	14788912.97	1070444.98	966006.16	1087137.23	897844.8	915490.19	667613.96	653056.68	1281870.33	853214.25	1260903.34	3248012.93	709175.13	147720.97	982602.67	0	10486.39	1478.89
2011074	14808174.71	1070444.98	966006.16	1087137.23	897844.8	903838.27	675807.7	656943.75	1316522	853214.25	1260903.34	3248012.93	712330.8	139572.78	979683.97	0	11382.07	1480.82
2011075	14816812.46	1070444.98	966006.16	1087137.23	897844.8	902323.24	699246.56	610796.53	1355322.72	853214.25	1260903.34	3248012.93	718782.54	144574.88	962290.56	0	11382.07	1481.68
2011076	14814494.74	1070444.98	966006.16	1087137.23	897844.8	905920.56	692860.94	636669.17	1343205.19	853214.25	1260903.34	3243737.67	729897.11	153103.77	935208.7	0	9811.19	1481.45
2011077	14950734.8	1070444.98	966006.16	1087137.23	897844.8	906267.65	656682.38	694588	1400342.06	853214.25	1260903.34	3241182.54	741153.25	148814.88	987786.37	0	9811.19	1495.07
2011078	14799772.91	1070444.98	966006.16	1087137.23	897844.8	892626.35	609233.88	697895.75	1334363.11	853214.25	1260903.34	3245023.9	705957.31	147960.55	996416.5	0	9811.19	1479.98
2011079	14739140.92	1070444.98	966006.16	1087137.23	897844.8	889598.53	602290.97	696529.14	1330144.06	853214.25	1260903.34	3245023.9	708678.34	148311.3	951722.33	0	9811.19	1473.91
2011080	14535653.27	1070444.98	966006.16	1087137.23	897844.8	876573.72	580375.18	670210.31	1313733.96	853214.25	1260903.34	3242287.94	641597.65	150947.18	893084.99	0	9811.19	1453.57
2011081	14463906.99	1070444.98	966006.16	1087137.23	897844.8	853415.58	554852.57	678508.65	1340706.03	853214.25	1260903.34	3245151.24	614711.08	149617.97	860101.52	0	9811.19	1446.39
2011082	14552426.65	1070444.98	964671.18	1087137.23	894992.09	837789.29	575962.19	704973.78	1316584.53	852100.21	1260903.34	3247594.92	624176.13	135607.61	951227.75	0	7124.39	1455.24
2011083	14649228.14	1070444.98	964283.19	1087137.23	894992.09	860207.44	636169.04	713059.93	1319882.87	852100.21	1260903.34	3247650.7	630992.6	119455.74	963467.83	0	7124.39	1464.92
2011084	14801408.8	1070444.98	964283.19	1087137.23	897394.63	866541.17	647063.04	738264.55	1312961.85	852100.21	1258864.28	3247958.61	675800.49	122041.66	1039306.47	0	7124.39	1480.14
2011085	14706316.22	1070444.98	964283.19	1087137.23	897394.63	885909.77	678466.4	819716.27	1193231.32	852100.21	1258864.28	3248012.93	649419.38	116197.61	963891.57	0	7124.39	1470.63
2011086	14830941.21	1070444.98	964283.19	1087137.23	897394.63	916891.73	720717.13	833172.82	1167878.72	852100.21	1258864.28	3248012.93	656787.78	120078.65	1015930.49	0	7124.39	1483.09
2011087	14989484.92	1070444.98	966006.16	1087137.23	897844.8	920090.05	752997.28	857323.62	1195377.65	852100.21	1249273.48	3248012.93	690528.79	114992.24	1066109.06	0	7124.39	1498.95
2011088	15002206.76	1070444.98	966006.16	1087137.23	897844.8	922386.15	770444.21	866528.47	1189596.4	853214.25	1235518.25	3248012.93	706285.34	114292.61	1056285.35	0	7124.39	1500.22
2011089	14754807.18	1070444.98	966006.16	1087137.23	897844.8	908819.69	752052.71	777172.18	1145258.31	853214.25	1236784.92	3248012.93	662038.97	114980.03	1016830.38	0	7124.39	1475.48
2011090	14664859.46	1070444.98	966006.16	1087137.23	897844.8	905759.45	756528.24	725780.25	1137180.39	853214.25	1233714.87	3248012.93	665204.64	115381.13	984440.5	0	7124.39	1466.49
2011091	14626760	1070444.98	966006.16	1087137.23	897844.8	904440.17	761973.91	714576.49	1143150.72	853214.25	1243934.84	3248012.93	660104.54	115712.04	947846.35	0	5510.6	1462.68
2011092	14859743.5	1070444.98	966006.16	1087137.23	897844.8	927975.16	837728.94	731812.22	1191130.27	853214.25	1249650.15	3248012.93	705986.75	116637.13	964357.57	0	5510.6	1485.97
2011093	14913484.21	1070444.98	966006.16	1087137.23	896835.9	933296.04	850842.74	746702.48	1228805.04	853214.25	1256205.28	3248012.93	730018.16	118457.95	915700.12	0	5510.6	1491.35
2011094	14907644.98	1070444.98	966006.16	1087137.23	896835.9	933296.04	850842.74	746702.48	1218312.36	853214.25	1256205.28	3248012.93	730018.16	116688.1	922123.43	0	5510.6	1490.76
2011095	14543365.9	1070444.98	966006.16	1087137.23	896835.9	933296.04	732047.52	646008.76	1182558.7	853214.25	1251515.2	3248012.93	674294.85	109500.54	880057.74	0	6140.75	1454.34
2011096	14680461.99	1070444.98	966006.16	1087137.23	897844.8	935023.26	743609.12	677783.4	1211295.21	853214.25	1258516.75	3246399.82	730482.65	108290	884137.76	0	6140.75	1468.05
2011097	14519504.24	1070444.98	966006.16	1087137.23	897844.8	935023.26	686877.14	663456.18	1197971.01	853214.25	1255065.28	3245856.76	691272.77	105538.52	853519.3	0	6140.75	1451.95
2011098	14272063.27	1070444.98	966006.16	1087137.23	897844.8	935023.26	679610.64	636996.69	1153556.92	853214.25	1256384.72	3247922.41	605314.42	102671.16	769336.94	0	6462.84	1427.21
2011099	14463536.51	1070444.98	966006.16	1087137.23	897844.8	935023.26	679610.64	635969.4	1219372.67	853214.25	1252909.58	3247922.41	678791.67	105101.91	823588.85	0	6462.84	1446.35
2011100	14534094.1	1070444.98	966006.16	1087137.23	897844.8	935023.26	723733.09	659402.01	1219816.21	853214.25	1251846.73	3248012.93	663635.89	104528.15	844477.22	0	4835.35	1453.41
2011101	14626445.23	1070444.98	966006.16	1087137.23	897844.8	932931.51	733010.56	685795.69	1233561.94	853214.25	1253581.33	3248012.93	704814.71	104563.07	847907.55	0	3932.05	1462.64
2011102	14594491.62	1070444.98	966006.16	1087137.23	897844.8	931487.63	748584.34	690669.09	1196736.78	853214.25	1253972.78	3248012.93	724358	100722.13	817682.01	0	3932.05	1459.45
2011103	14255286.37	1070444.98	966006.16	1087137.23	897844.8	931049.69	668343.59	621842.76	1149798.25	853214.25	1260221.69	3238287.29	723331.3	101781.49	679527.08	0	2769.33	1425.53
2011104	14259942.98	1070444.98	966006.16	1087137.23	897844.8	931540.11	661053.22	627381.6	1164528.58	853214.25	1260221.69	3244372.9	703365.39	105524.54	680851.72	0	2769.33	1425.99
2011105	14284567.76	1070444.98	966006.16	1087137.23	897844.8	919159.86	672740.74	642045.58	1181946.17	853214.25	1260221.69	3247794.68	716947.53	105752.5	656855.77	0	2769.33	1428.46
2011106	14123551.28	1070444.98	966006.16	1082531.25	895385.43	923075.01	647280.07	601057.2	1173352.21	853214.25	1260221.69	3244355.14	694989.99	98630.63	606551.46	0	2769.33	1412.36
2011107	14039609.8	1070444.98	966006.16	1080956.04	895385.43	921196.75	615047.5	590902.26	1207930.48	853214.25	1260903.34	3244155.89	671560.26	86172.49	569278.16	0	2769.33	1403.96
2011108	14196798.67	1070444.98	963433.36	1075778.75	893815.67	922759.5	625909.27	642223.69	1270791.38	853214.25	1260903.34	3247669.05	695915.48	79725.93	590038.96	0	2769.33	1419.68
2011109	14241229.25	1070444.98	964471.11	1076298.89	894656.93	930966.67	650366.48	681629.81	1269027.03	853214.25	1258329.52	3248012.93	685320.47	71972.61	582342.49	0	2769.33	1424.12
2011110	14283505.61	1070444.98	965239.89	1071921.63	893295.38	930237.93	679759.74	716859.39	1265661.47	853214.25	1258040.83	3248012.93	685984.71	72063.76	568915.98	0	2447	1428.35
2011111	13909567.91	1070444.98	966006.16	1072788.63	895724.26	912703.38	622203.29	613582.04	1194374.97	853214.25	1251256.44	3245984.7	629439.58	71844.75	506147.75	0	2447	1390.96
2011112	13814770.5	1070444.98	966006.16	1078345.24	884823.73	905604.09	584472.44	606198.35	1212529.31	853214.25	1251121.85	3236672.97	599735.38	71844.75	489904.26	0	2447	1381.48
2011113	13780915.45	1070444.98	966006.16	1081959.09	882750.68	905263	592139.53	610669.68	1236997.69	853214.25	1256354.11	3236672.97	555935.88	70534.8	458119.9	0	2447	1378.09
2011114	13724729.77	1070444.98	966006.16	1087137.23	882750.68	906508.81	592115.56	591544.05	1205245.93	853214.25	1258018.65	3236672.97	539325.98	66607.8	465283.97	0	2447	1372.47
2011115	13767500.83	1070444.98	966006.16	1087137.23	882750.68	906600.42	610434.43	573370.42	1217139.98	853214.25	1258018.65	3236672.97	580542.97	64519.86	456795.08	0	2447	1376.75
2011116	13607281.4	1070444.98	961468.67	1083655.39	878772.03	899050.3	595127.31	565831.52	1173654.36	853214.25	1252240.66	3236672.97	570676.56	60120.64	402499	0	2447	1360.73
2011117	13569953.16	1070444.98	962130.44	1083813.82	883706.39	895163.62	584836.88	570274.27	1150298.47	853214.25	1252320.58	3232420.46	565938.95	50132.78	411404.54	0	2447	1357
2011118	13656389.92	1069973.68	956660.07	1085775.04	878896.86	893417.86	597995.39	616338.3	1188953.29	853214.25	1248926.28	3229330.82	561224.67	48513.2	423317.47	0	2447	1365.64
2011119	13699702.21	1069973.68	956660.07	1086323.06	876624.57	888095.21	611018.57	644302.88	1212037.12	853214.25	1244911.99	3227128.87	534220.66	51668.25	439670.29	0	2447	1369.97
2011120	13522543.26	1069973.68	965971.47	1087085.31	876624.57	885443.99	547315.92	573571.68	1175443.02	853214.25	1253878.74	3227128.87	509979.29	53389.44	439670.29	0	2447	1352.25
2011121	13509299.4	1069973.68	965971.47	1087085.31	876624.57	886326.57	568711.85	597040.2	1196864.42	853214.25	1253878.74	3228524.68	477095.77	57579.83	386555.31	0	2447	1350.93
2011122	13359497.3	1070444.98	966006.16	1087119.92	870521.05	855327.14	553491.45	602080.35	1161037.8	853214.25	1260870.93	3223045.09	459685.66	59562.31	333237.46	0	2447	1335.95
2011123	13306002.18	1070444.98	963050.27	1087119.92	885228.54	870992.74	547087.04	588468.91	1121438.87	853214.25	1256122.17	3220921.07	462946.29	45796.29	329318.07	0	2447	1330.6
2011124	13297814.96	1070444.98	962962.78	1087137.23	884062.37	871286.74	562410.17	608942.16	1111951.48	852416.02	1244605.44	3225128.58	455713.8	42854.24	316462.55	0	30.68	1329.78
2011125	13196597.67	1070444.98	963315.2	1087137.23	884062.37	866956.3	520271.27	639772.25	1106227.95	852416.02	1244605.44	3228553.95	395017.11	40464.56	295916.62	0	30.68	1319.66
2011126	13227091.95	1070444.98	964396.09	1087137.23	884062.37	860765.63	524645.52	637278.38	1127388.2	852416.02	1243857.07	3231682.25	399341.42	39456.49	302783.87	0	30.68	1322.71
2011127	13134441.15	1070340.33	960487.01	1087137.23	888705.66	869584.76	520780.26	621475.13	1089963.07	852416.02	1208744.01	3229926.92	403826.2	31295.64	298322.48	0	30.68	1313.44
2011128	13031274.6	1070444.98	964451.65	1083737.23	895664.33	863602.43	495257.81	611171.6	1073526.89	852416.02	1186116.91	3225428.87	376563.12	22987.03	308469.31	0	30.68	1303.13
2011129	13154752.1	1070444.98	964434.55	1078529.59	894855.12	863406.27	507690.54	650721.48	1097795.29	853125.03	1191304.87	3228809.2	402295.48	29355.53	320547.76	0	30.68	1315.48
2011130	13356796.75	1070444.98	964196.09	1078717.73	897827.09	883061.03	548504.92	709216.56	1116301.82	852786.12	1212054.73	3239306.33	441579.21	30378.29	311067.52	0	30.68	1335.68
2011131	12985588.89	1070444.98	961139.95	1075107.22	896854.04	840633.67	507595.98	670644.25	1065592.87	852786.12	1193620.37	3238508.77	356110.82	19337.44	235908.13	0	30.68	1298.56
2011132	12921919.27	1070444.98	959094.44	1078441.43	897430.35	841257.48	513373.23	667409.63	1043678.87	851477.4	1186304.79	3237086.61	349676.8	15811.9	209127.06	0	30.68	1292.19
2011133	12871792.51	1069886.68	957097.99	1077521.01	897108.86	832572.38	511036.56	667588.45	1031469.57	851466.75	1172172.04	3236602.72	349429.41	13867.29	202668.49	0	30.68	1287.18
2011134	12884786.2	1068361.59	949063.05	1082548.52	896060.16	834044.67	545821.13	695522.08	1074775.62	846068.65	1154812.39	3236620.78	278069.11	14833.42	206880.74	0	30.68	1288.48
2011135	12885609.1	1067613.63	941995.84	1086892.62	891468.34	838225.1	551209.62	717821.49	1072386.29	845536.9	1172538.02	3237220.75	238854.07	16870.61	205671.51	0	30.68	1288.56
2011136	12684883.59	1067613.63	934424.5	1086892.62	891468.34	850731.49	515620.63	643448.86	1043688.67	843637.6	1147228.58	3238017.94	216163.18	5180.89	199462.35	0	30.68	1268.49
2011137	12625002.42	1067613.63	924487.36	1086892.62	892958.25	907784.89	519992.93	594100.25	1024142.37	843637.6	1147288.26	3237824	212438.58	3428.28	161109.07	0	30.68	1262.5
2011138	12430758.97	1051817.28	905786.94	1086892.62	892958.25	879602.91	508716.81	564505.44	1005067.56	836606.01	1118194.55	3237352.72	193317.83	3428.28	145207.46	0	30.68	1243.08
2011139	12564369.66	1042936.05	912142.77	1083996.09	873073.68	873624.29	571050.5	615318.96	1032545.28	832862.73	1119882.98	3242114.35	203329.57	4129.67	156058.44	0	30.68	1256.44
2011140	12462159.1	1038312.43	906150.24	1084550.48	860741.68	873932.05	569488.64	586362.49	1028691.92	830068.12	1108235.86	3240533.57	172258.03	3027.61	158501.68	0	30.68	1246.22
2011141	12317352.13	1033794.54	906150.24	1084550.48	861827.66	872779.07	547872.26	533906.54	977538.73	829737.65	1105616.19	3241405.97	168463.43	2105.77	150299.31	0	30.68	1231.74
2011142	12253701.49	1023497.71	903237.88	1084550.48	864618.69	875153.75	542188.71	530800.17	978904.37	826241.41	1100664.76	3240264.72	136490.92	801.05	144982.56	0	30.68	1225.37
2011143	12261275.92	1014447.46	903237.88	1084550.48	864618.69	874189.96	542188.71	542631.03	969736.72	825414.38	1102656.76	3241496.26	150382.34	801.05	143619.89	0	30.68	1226.13
2011144	12105241.44	1006215.26	881065.9	1081027.62	857307.44	849579.94	525715.54	542195.55	944520.13	823627.62	1090714.29	3237834.67	139992.24	801.05	123339.88	0	30.68	1210.52
2011145	12048799.79	998834.83	878875.77	1080582.36	851413.39	830066.51	519971.08	548224.37	937376.1	823604.29	1080475.49	3237146.5	139992.24	0	120932.55	0	30.68	1204.88
2011146	12028936.33	1001250.26	881322.89	1081241.59	849223.68	832269.07	510960.35	565086.24	913966.37	823900.41	1087327.99	3237146.5	129595.85	0	114340.82	0	30.68	1202.89
2011147	12016920.84	998799.05	882103.18	1081241.59	848788.96	825683.23	515354.01	562534.76	910942.4	824526.57	1093286.09	3238396.2	120205.58	0	113754.91	0	30.68	1201.69
2011148	11886294.78	996546.56	880281.67	1081919.69	835123.06	785140.19	490068.67	564773.75	890352.88	824526.57	1092559.4	3237181.25	95152.18	0	111284.45	0	30.68	1188.63
2011149	11885992.36	999389.94	894953.67	1085233.12	829578.51	782367.04	492898.27	561350.43	900516.08	825304.98	1084772.94	3240054.99	89449.05	0	98738.88	0	30.68	1188.6
2011150	11922476.28	997239.32	882525.49	1083458.24	826185.6	782645.7	489401.83	591568.33	915412.66	824801.1	1085724.7	3239131.43	87431.25	0	115566.17	0	30.68	1192.25
2011151	11903351.76	998835.27	883717.56	1083458.24	830041.3	784086.48	470789.39	602986.16	928180.84	823821.34	1086212.67	3234404.68	46864.52	0	128680.63	0	30.68	1190.34
2011152	11671261.09	997616.8	868921.67	1082065.04	817053.31	759245.07	430065.5	579207.87	887250.74	821808.3	1065006.75	3231341.74	40540.49	0	89865.15	0	30.68	1167.13
2011153	11586873.54	1006424.46	853645.72	1083471.55	811916.01	755013.41	420740.9	576828.93	874474.48	819091.76	1029594.15	3229272.18	39906.09	0	85221.23	0	30.68	1158.69
2011154	11505189.76	1014733.87	843564.54	1078936.06	806663.7	742822.41	400479.09	586420.06	857554.61	821675.51	1021460.18	3220512.31	23544.51	0	85550.24	0	30.68	1150.52
2011155	11539674.51	1012260.22	832416.91	1072831.85	797875.47	741689.05	402368.4	634255.16	870925.29	820408.87	1017446.57	3221001.67	21859.11	0	93063.27	0	30.68	1153.97
2011156	11590939.99	1012940.79	813143.38	1072831.85	794993.51	734293.52	402009.94	664563.83	890331.31	820339.85	1055601.8	3219526.71	21419.34	0	87671.49	0	30.68	1159.09
2011157	11505652.9	1013698.26	815010.26	1072800.17	796940	738445.08	368156.98	677643.4	860812.13	821474.53	1056923	3220233.6	19619.23	0	42623.59	0	30.68	1150.57
2011158	11352977.42	1014738.5	804472.25	1069687.57	792778.18	727593.32	334307.18	642380.18	830811.64	823197.25	1033603.45	3220306.29	19619.23	0	38257.79	0	30.68	1135.3
2011159	11079709.23	1004506.03	789006.87	1067964.59	765362.96	660222.45	297346.17	627187.37	794695.48	818033.35	988949.7	3214997.33	15587.31	0	34625.03	0	30.68	1107.97
2011160	11182113.86	1008169.76	780645.74	1065934.78	761292.9	658320.45	326690.36	651714.42	797746.02	817077.25	1034677.32	3219751.27	20454.6	0	38414.4	0	30.68	1118.21
2011161	11221341.72	1010598.97	770201.13	1061855.92	757644.85	646411.51	345782.81	688195.52	811256.18	815593.16	1031878.34	3227447.68	20454.6	0	32796.46	0	30.68	1122.13
2011162	11002890.51	1010842.22	750985.98	1055374.19	740448.88	626433.37	311449.86	639533.17	787989.78	805219.28	1007339.57	3228538.78	18676.12	0	18834.71	0	30.68	1100.29
2011163	10988558.74	1016621.42	745973.84	1053072.73	735693.56	635816.17	334789.83	617262.34	778417.91	803008.83	991748.74	3235193.07	20479.72	0	19255.97	0	30.68	1098.86
2011164	10756029.95	1009651	728864.41	1043454.98	722308.29	605603.96	302194.78	585919.8	755076.02	798964.89	933853.83	3225728.73	15372.83	0	27843.91	0	30.68	1075.6
2011165	10649607.33	1006782.03	725819.09	1036721.79	712135.16	573669.9	295867.89	575002.14	735647.87	796845.35	914452.87	3224800.56	18164.23	0	32505.93	0	30.68	1064.96
2011166	10524432.9	999017.61	724239.69	1036183.7	695584.79	546280.15	273206.72	542149.76	719612	797820.89	916443.84	3222060.69	18164.23	0	32476.32	0	30.68	1052.44
2011167	10592351.84	1005041.41	723531.38	1040804.95	700957.68	550466.01	286265.56	540760.23	728104.18	804598.28	938728.69	3223531.94	15892.71	0	32476.32	0	30.68	1059.24
2011168	10521330.78	1002095	718354.96	1042023.87	706535.34	518923.66	276916.94	542162.02	732653.37	806211.18	933195.34	3223459.12	9980.21	0	7657.94	0	0	1052.13
2011169	10551430.53	1005193.35	716638.68	1044709.71	711612.69	515785.9	288582.09	547809.63	738548.23	810836.29	927533.56	3222938.96	9532.34	0	10547.28	0	0	1055.14
2011170	10523999.5	1002190.99	714893.62	1044951.73	695006.56	514569.1	285367.27	556381.54	732476.58	808893.71	925429.53	3226621.72	7400.2	0	8655.11	0	0	1052.4
2011171	10613621.59	1013708.88	713919.56	1050462.61	697025.48	540194.11	291010.13	570651.45	735673.19	811093.56	941063.42	3229211.01	9036.18	0	9410.17	0	0	1061.36
2011172	10604402.31	1013328.14	701082.7	1050500.72	699203.07	527006.36	267782.61	580792.48	750734.21	815060.81	951632.35	3228625.17	8081.69	0	9410.17	0	0	1060.44
2011173	10209070.95	996315.77	694934.82	1044189.51	668070.87	480471.16	228744.13	548767.79	675915.64	796659.15	836983.48	3219364.94	8081.69	0	9410.17	0	0	1020.91
2011174	10238516.81	985977.18	692316.74	1048184.24	668683.5	486660.3	234101.46	576168.5	683414.5	793150.28	839515.72	3221252.69	5229.34	0	2700.53	0	0	1023.85
2011175	10282612.01	992283.06	694763.33	1044415.21	684965.4	495232.56	234916.89	579876.19	693058.74	793070	840738.1	3224340.3	2490.78	0	1299.6	0	0	1028.26
2011176	10017704.97	973744.79	671625.89	1037641.92	666859.26	480482.67	173874.86	554280.5	656233.44	792570.59	784382.62	3222086.94	2473.98	0	285.68	0	0	1001.77
2011177	9752528.49	955684.46	652999.84	1028003.66	664309.41	450275.82	134621.63	541238.69	626464.23	781561.46	700035.83	3214981.18	557.44	0	633	0	0	975.25
2011178	9710964.35	954417.26	647456.76	1025047.62	656496.9	430552.01	137434.86	549543.72	615545.43	784248.26	690088.61	3217780.65	557.44	0	633	0	0	971.1
2011179	9712849.67	953479.87	642715.29	1025057.26	656748.79	434780.73	142322.68	549879.1	615483.39	783484.63	683586.81	3222958.83	557.44	0	633	0	0	971.28
2011180	9461605.23	934882.42	631574.47	1013890.61	650503.46	400079.28	133877.68	531421.03	527051.73	778799.75	636191.21	3222158.45	0	0	13.3	0	0	946.16
2011181	9340424.24	919869.67	626395.42	1015237.09	655652.27	392172.78	135881.61	516950.44	497870.05	771424.23	586466.2	3221329.34	0	0	13.3	0	0	934.04
2011182	9304871.19	914351.26	624197.86	1016458.82	658761.61	389225.98	128021.97	522796.45	493741.05	768929.22	567583.64	3219628.19	0	0	13.3	0	0	930.49
2011183	9346219.67	925047.29	627818.67	1017900.32	652303.42	390811.79	130323.92	541657.45	506425.61	772181.35	558038.36	3222536.35	0	0	13.3	0	0	934.62
2011184	9383257.01	924528.74	628599.67	1018514.94	664826.48	373515.74	129423.34	558760.15	516596.83	774265.31	570916.79	3222117.86	0	0	13.3	0	0	938.33
2011185	9417726.2	917484.49	628546.01	1016766.95	659185.88	375020.08	138076.47	570614.49	514043.6	775511.53	600777.29	3220526.41	0	0	13.3	0	0	941.77
2011186	9095320.08	895098.82	626316.26	1003726.25	638739.64	320937.99	128405.58	504448.29	452094.36	765550.54	544419.51	3214409.86	0	0	13.3	0	0	909.53
2011187	8833081.99	866877.33	619616.11	998308.31	584452.17	272987.39	121820.6	496898.28	420123.04	747065.25	495675.67	3208084.84	0	0	13.3	0	0	883.31
2011188	8824781.74	869611.3	612739	999225.31	558601.24	265250.76	119452.21	527849.83	418464.49	757951.14	491744.14	3202719.34	0	0	13.3	0	0	882.48
2011189	8752287.44	867676.83	606526.01	982904.47	552130.73	239574.7	116547.36	548276.16	393574.22	760388.93	486310.46	3197204.58	0	0	13.3	0	0	875.23
2011190	8525217.51	852329.05	595238.2	942928.77	505732.86	234563.76	107387.03	549364.74	372730.07	743646.34	444089.02	3176034.69	0	0	13.3	0	0	852.52
2011191	8415956.72	838112.26	585798.67	935214	494462.03	237554.69	102847.25	536515.55	339622.22	739592.26	434576.99	3170487.82	0	0	13.3	0	0	841.6
2011192	8468794.65	842083.65	583293.65	956416.49	498205.8	232620.05	104836.45	568206.37	338841.12	728863.1	442410.61	3171857.67	0	0	0	0	0	846.88
2011193	8490688.89	848466.33	579729.63	955309.47	510582.84	239766.51	106767.92	568428.97	339942.54	724588.17	444815.25	3171131.58	0	0	0	0	0	849.07
2011194	8128143.75	820227.6	573703.36	936811.91	466699.74	221821.06	86066.49	541638.76	245846.09	705799.79	372434.73	3155934.54	0	0	0	0	0	812.81
2011195	7865181.96	801541.27	556340.02	920103.37	440685.22	209878.21	81480.35	514037.72	216995.53	672982.95	298167.8	3151809.85	0	0	0	0	0	786.52
2011196	7795394.6	801606.58	552940.66	908303.57	429109.36	211045.82	79451.7	505312.58	216073.88	658598.89	293011.4	3138762.31	0	0	0	0	0	779.54
2011197	7928193.37	809801.69	547572.7	908250.14	441533.77	218617.61	68652.84	577729.12	224534.76	664872.46	312535.7	3152914.74	0	0	0	0	0	792.82
2011198	7977317.84	800861.58	542536.82	924649.53	484240.14	222242.09	64297.61	598302.95	234197.67	653371.13	297235.97	3154204.51	0	0	0	0	0	797.73
2011199	7834045.11	787813.13	539535.92	922459.09	442591.05	186869.85	53179.23	597690.35	218409.76	651448.23	278666.15	3154204.51	0	0	0	0	0	783.4
2011200	7692946.01	765310.41	533346.38	919613.88	425537.13	187877.5	58955.89	599630.28	216596.89	633687.59	188374.82	3162837.39	0	0	0	0	0	769.29
2011201	7391811.59	755153.09	523612.33	898326.24	371455.41	181650.03	44973.88	549861.1	171584.89	593975.57	140601.51	3159439.7	0	0	0	0	0	739.18
2011202	7443813.56	759956.02	518389.46	896344.65	387025.17	199173.34	53668.32	568999.46	167404.38	587475.65	132119.46	3172079.79	0	0	0	0	0	744.38
2011203	7444630.03	764442.86	523180.74	894367.45	376344.44	203958.94	56197.76	561713.59	165362.08	587420.94	136986.65	3173476.73	0	0	0	0	0	744.46
2011204	7348294.53	761917.83	515370.1	883260.03	351698.32	205858.3	56197.76	524490.39	164579.37	568993.04	142245.14	3172506.42	0	0	0	0	0	734.83
2011205	7363642.19	762185.41	514158.55	879090.98	341143.49	216344.36	50830.49	546252.92	172566.1	568768.08	134812.26	3176311.7	0	0	0	0	0	736.36
[truncated: 4,074 more rows]
